# Supplementary material for: Age-associated B cells predict impaired humoral immunity after COVID-19 vaccination in patients receiving immune checkpoint blockade
Source: Nat Commun. 2023 Jun 27;14:3292. doi: 10.1038/s41467-023-38810-0 (PMC10299999; doi:10.1038/s41467-023-38810-0)
Supplement: Supplementary file 4 — Supplementary Data 1 [file 41467_2023_38810_MOESM4_ESM.xlsx]

## Sheet: Supplementary_Data_File_1
	Supplementary_Data_File_1. Differentially expressed genes related to Figure 1e
	pct.1	percentage of cells within the cluster expressing the gene
	pct.2	percentage of cells outside the cluster expressing the gene
	Cluster	Gene	Average of Log2 foldchange	pct.1	pct.2	Adjusted p value
	Naive	IL4R	1.57075	0.68	0.215	0
	Naive	FCER2	1.35105	0.77	0.357	0
	Naive	PLPP5	1.09077	0.663	0.314	0
	Naive	BACH2	0.998517	0.785	0.459	0
	Naive	TCL1A	0.992969	0.621	0.181	0
	Naive	YBX3	0.972369	0.591	0.252	0
	Naive	COL19A1	0.935992	0.525	0.215	0
	Naive	CXCR4	0.919163	0.95	0.785	0
	Naive	CD69	0.818488	0.886	0.719	0
	Naive	SELL	0.791302	0.717	0.506	0
	Naive	NCK2	0.744544	0.532	0.29	0
	Naive	BTG1	0.742843	0.994	0.977	0
	Naive	H1FX	0.733302	0.561	0.381	0
	Naive	APLP2	0.724034	0.44	0.181	0
	Naive	FCRL1	0.714329	0.653	0.455	0
	Naive	HVCN1	0.712715	0.716	0.52	0
	Naive	SNX29	0.69111	0.602	0.374	0
	Naive	TMEM123	0.690651	0.643	0.409	0
	Naive	ZNF318	0.688425	0.48	0.238	0
	Naive	LINC00926	0.667611	0.859	0.729	0
	Naive	ITPR1	0.657827	0.538	0.335	0
	Naive	JUN	0.630905	0.94	0.862	0
	Naive	MEF2C	0.625515	0.829	0.725	0
	Naive	TAPT1	0.615444	0.372	0.159	0
	Naive	FOXO1	0.611797	0.475	0.273	0
	Naive	TSPAN13	0.602821	0.419	0.198	0
	Naive	ADK	0.601841	0.602	0.419	0
	Naive	MTRNR2L12	0.583651	0.938	0.9	0
	Naive	LTA4H	0.563383	0.529	0.361	0
	Naive	TAGAP	0.563355	0.79	0.65	0
	Naive	AFF3	0.562573	0.799	0.655	0
	Naive	PIK3IP1	0.555134	0.422	0.238	0
	Naive	TUBA1A	0.541892	0.69	0.558	0
	Naive	TXNIP	0.539872	0.937	0.879	0
	Naive	SMAP2	0.539194	0.83	0.718	0
	Naive	FOS	0.520171	0.894	0.837	0
	Naive	CALHM6	0.520042	0.479	0.323	0
	Naive	CD83	0.496285	0.905	0.797	0
	Naive	CEMIP2	0.481361	0.302	0.155	0
	Naive	CAMK2D	0.480167	0.505	0.323	0
	Naive	BCL7A	0.477983	0.44	0.273	0
	Naive	CCR7	0.473401	0.414	0.23	0
	Naive	ITM2B	0.465491	0.783	0.662	0
	Naive	FOXP1	0.463672	0.862	0.731	0
	Naive	SKAP1	0.45944	0.291	0.134	0
	Naive	TCTN1	0.459248	0.329	0.195	0
	Naive	NCF1	0.455079	0.771	0.666	0
	Naive	STK17A	0.452142	0.693	0.576	0
	Naive	GABPB1-IT1	0.45117	0.314	0.177	0
	Naive	SNX9	0.44791	0.628	0.49	0
	Naive	PALM2-AKAP2	0.444378	0.521	0.403	3.64e-292
	Naive	NSD3	0.44314	0.615	0.503	0
	Naive	VAV3	0.439761	0.411	0.268	0
	Naive	MGAT5	0.438252	0.384	0.242	0
	Naive	CDCA7L	0.434784	0.443	0.3	0
	Naive	ANKRD44	0.43398	0.71	0.615	0
	Naive	PDE4B	0.432764	0.649	0.519	0
	Naive	PLEKHA2	0.425677	0.509	0.375	0
	Naive	CCND3	0.423606	0.494	0.37	0
	Naive	AGPAT5	0.421991	0.35	0.21	0
	Naive	BIRC3	0.421042	0.62	0.507	0
	Naive	PACS1	0.420879	0.51	0.396	5.1e-292
	Naive	GABPB1-AS1	0.420757	0.378	0.263	7e-248
	Naive	FAM53B	0.420624	0.383	0.252	0
	Naive	ZCCHC7	0.411078	0.584	0.461	0
	Naive	DUSP1	0.395301	0.941	0.915	0
	Naive	HIF1A	0.394812	0.663	0.561	8.19e-299
	Naive	JARID2	0.385484	0.333	0.209	2.56e-276
	Naive	MXI1	0.384214	0.307	0.191	8.17e-251
	Naive	CD22	0.380023	0.651	0.545	1.85e-302
	Naive	TSC22D3	0.377758	0.983	0.971	0
	Naive	ADARB1	0.375418	0.253	0.12	0
	Naive	PAX5	0.372129	0.571	0.476	6.92e-239
	Naive	LYST	0.371609	0.497	0.379	3.85e-252
	Naive	AFF1	0.369836	0.352	0.239	2.18e-230
	Naive	ATF7IP	0.368581	0.611	0.537	8.64e-209
	Naive	NIBAN3	0.368441	0.699	0.581	0
	Naive	RFTN1	0.365747	0.477	0.326	0
	Naive	LAPTM5	0.364739	0.993	0.983	0
	Naive	RAB30	0.362824	0.468	0.35	1.47e-246
	Naive	RCSD1	0.359803	0.73	0.643	1.32e-292
	Naive	BTLA	0.353054	0.267	0.155	5.29e-251
	Naive	CD55	0.349921	0.757	0.667	2.53e-298
	Naive	ZFP36L1	0.345261	0.854	0.786	0
	Naive	TP53INP1	0.34354	0.337	0.238	3.97e-178
	Naive	KHDRBS2	0.343241	0.288	0.176	8.42e-239
	Naive	SIPA1L1	0.342779	0.414	0.307	2.32e-202
	Naive	SSBP2	0.341592	0.298	0.177	1.64e-262
	Naive	RUBCNL	0.338988	0.445	0.35	1.05e-188
	Naive	RERE	0.337771	0.452	0.357	2.48e-183
	Naive	SECISBP2L	0.336945	0.493	0.397	3.74e-199
	Naive	CLEC2B	0.335311	0.342	0.218	1.35e-241
	Naive	MBNL1	0.334478	0.847	0.8	0
	Naive	STX7	0.332916	0.501	0.419	4.91e-165
	Naive	SELENOF	0.331582	0.525	0.453	7.99e-174
	Naive	TENT5C	0.330825	0.419	0.31	4.54e-193
	Naive	POLD4	0.330427	0.625	0.546	1.8e-202
	Naive	CYTIP	0.328997	0.643	0.557	2.66e-216
	Naive	HLA-DMB	0.326513	0.699	0.624	6.86e-229
	Naive	IRF1	0.323396	0.733	0.667	3.3e-141
	Naive	SARAF	0.321725	0.935	0.883	0
	Naive	C1orf162	0.319036	0.301	0.193	3.05e-208
	Naive	SP140L	0.318848	0.395	0.31	3.88e-153
	Naive	THRAP3	0.318593	0.552	0.471	1.83e-185
	Naive	ETS1	0.314382	0.68	0.617	3.08e-177
	Naive	NRIP1	0.313823	0.3	0.198	6.14e-192
	Naive	CHMP1B	0.313582	0.307	0.231	5.03e-109
	Naive	STAP1	0.311024	0.343	0.241	2.95e-184
	Naive	HLA-DOB	0.309874	0.431	0.351	1.04e-147
	Naive	UTRN	0.308788	0.551	0.465	6.39e-172
	Naive	EBLN3P	0.30878	0.469	0.389	5.53e-154
	Naive	CD37	0.308442	0.994	0.99	0
	Naive	SLC9A7	0.306832	0.352	0.252	1.02e-180
	Naive	SP100	0.306808	0.791	0.734	2.59e-246
	Naive	HLA-DOA	0.301737	0.363	0.282	6.68e-140
	Naive	CHPT1	0.299112	0.603	0.521	9.93e-183
	Naive	SESTD1	0.295354	0.297	0.192	4.05e-192
	Naive	IRF8	0.295282	0.654	0.578	6.37e-181
	Naive	PDE7A	0.294981	0.472	0.392	1.01e-145
	Naive	EVL	0.294787	0.602	0.538	6.78e-158
	Naive	ZFP36L2	0.294187	0.841	0.789	1.88e-188
	Naive	PRKCE	0.293229	0.323	0.234	6.63e-153
	Naive	CXCR5	0.291838	0.424	0.338	8.89e-139
	Naive	APPL1	0.291403	0.474	0.397	1.11e-139
	Naive	AC119396.1	0.29128	0.437	0.362	4.99e-131
	Naive	KLF2	0.289665	0.918	0.884	1.22e-249
	Naive	P2RY8	0.289535	0.466	0.381	4.17e-150
	Naive	PNRC1	0.288672	0.977	0.963	0
	Naive	ZNF107	0.288098	0.378	0.303	3.86e-119
	Naive	DGKD	0.287226	0.431	0.339	5.27e-154
	Naive	WHAMM	0.285667	0.455	0.378	1.16e-125
	Naive	RHOH	0.28564	0.752	0.677	7.49e-216
	Naive	CLEC2D	0.285617	0.453	0.343	1.9e-181
	Naive	MARCH3	0.283924	0.275	0.174	4.81e-183
	Naive	EIF2AK3	0.282044	0.402	0.305	1.46e-147
	Naive	CHMP7	0.28186	0.325	0.241	7.4e-135
	Naive	NFATC3	0.281063	0.324	0.234	4.02e-151
	Naive	SNX2	0.279074	0.727	0.671	5.76e-184
	Naive	TXNDC5	0.278902	0.291	0.217	2.55e-111
	Naive	FCHSD2	0.273346	0.519	0.459	1.62e-112
	Naive	TMPO	0.269762	0.407	0.34	2.61e-106
	Naive	HHEX	0.269137	0.393	0.327	2.33e-98
	Naive	CDK13	0.269036	0.493	0.444	2.79e-90
	Naive	MARCKSL1	0.266751	0.379	0.29	4.88e-124
	Naive	LINC01215	0.266524	0.314	0.236	3.56e-119
	Naive	SEC62	0.262863	0.68	0.628	1.1e-143
	Naive	BLOC1S2	0.262843	0.396	0.325	4.64e-112
	Naive	AP3B1	0.262801	0.37	0.299	3.82e-107
	Naive	LYN	0.262401	0.812	0.766	1.79e-178
	Naive	SMAD3	0.262278	0.321	0.234	2.56e-136
	Naive	EIF1B	0.260894	0.62	0.56	1.58e-127
	Naive	STRBP	0.26071	0.463	0.397	8.86e-110
	Naive	VPREB3	0.260666	0.443	0.338	5.75e-148
	Naive	MCTP2	0.260279	0.307	0.212	2.91e-152
	Naive	JUND	0.259627	0.935	0.908	1.75e-228
	Naive	MICAL3	0.259089	0.285	0.215	1.08e-103
	Naive	GNA12	0.258304	0.317	0.251	3.11e-96
	Naive	TMSB10	0.256459	0.991	0.989	0
	Naive	USP8	0.256423	0.362	0.298	1.41e-92
	Naive	KLF3	0.254979	0.402	0.341	1.67e-79
	Naive	EAF2	0.25467	0.361	0.289	1.49e-98
	Naive	BPTF	0.254374	0.566	0.512	7.25e-109
	Naive	ZBTB10	0.253423	0.363	0.28	1.29e-120
	Naive	HECTD4	0.251753	0.295	0.222	1.43e-107
	Naive	LINC01578	0.250891	0.743	0.69	1.28e-125
	Memory	JCHAIN	0.988546	0.488	0.302	0
	Memory	CRIP1	0.903186	0.751	0.489	0
	Memory	LINC01781	0.829161	0.303	0.099	0
	Memory	S100A10	0.783623	0.475	0.288	0
	Memory	HIPK2	0.737204	0.357	0.13	0
	Memory	ITGB1	0.734807	0.35	0.196	0
	Memory	S100A4	0.68153	0.416	0.228	0
	Memory	TNFRSF13B	0.647859	0.43	0.157	0
	Memory	AHNAK	0.628973	0.769	0.59	0
	Memory	AIM2	0.625144	0.306	0.074	0
	Memory	MARCKS	0.611893	0.524	0.291	0
	Memory	GAPDH	0.589649	0.912	0.774	0
	Memory	CD27	0.533138	0.274	0.072	0
	Memory	S100A6	0.528739	0.666	0.489	0
	Memory	MTRNR2L8	0.516156	0.327	0.361	1.31e-08
	Memory	HSPA8	0.499212	0.748	0.606	0
	Memory	CD82	0.48607	0.612	0.394	0
	Memory	COTL1	0.456092	0.812	0.592	0
	Memory	CHCHD10	0.452908	0.703	0.51	0
	Memory	PDE4D	0.447109	0.26	0.158	2.44e-176
	Memory	GPR183	0.434537	0.529	0.326	0
	Memory	LGALS1	0.434295	0.356	0.172	0
	Memory	VIM	0.423659	0.866	0.719	0
	Memory	LTB	0.414204	0.916	0.853	0
	Memory	CAPN2	0.413411	0.333	0.167	0
	Memory	GSTK1	0.398377	0.532	0.401	1.25e-195
	Memory	PLP2	0.391802	0.611	0.44	1.45e-285
	Memory	ANXA2	0.381589	0.316	0.171	1.83e-292
	Memory	FAM102A	0.352426	0.266	0.126	0
	Memory	CCDC50	0.343837	0.546	0.396	2.79e-215
	Memory	POU2AF1	0.343239	0.519	0.382	2.02e-198
	Memory	CPNE5	0.34161	0.356	0.23	1.54e-193
	Memory	RPS14	0.334553	1	1	0
	Memory	ACTG1	0.333091	0.821	0.753	9.16e-99
	Memory	TUBB	0.330624	0.492	0.356	1.19e-193
	Memory	CTSH	0.327479	0.522	0.378	1.99e-202
	Memory	CAPG	0.327256	0.436	0.295	1.92e-204
	Memory	BLK	0.326996	0.675	0.562	9.69e-171
	Memory	VOPP1	0.324967	0.471	0.324	2.49e-207
	Memory	CD99	0.320539	0.554	0.431	7.47e-153
	Memory	SMARCB1	0.318614	0.504	0.361	2.85e-198
	Memory	SCIMP	0.315283	0.298	0.176	4.22e-204
	Memory	KLF10	0.311609	0.264	0.144	1.48e-218
	Memory	NLRC5	0.304094	0.3	0.168	1.61e-240
	Memory	RPL27A	0.300571	0.988	0.975	0
	Memory	CUTA	0.297675	0.557	0.415	2.12e-179
	Memory	RPLP1	0.294634	1	1	0
	Memory	TOMM7	0.290116	0.974	0.936	0
	Memory	PSMB9	0.287706	0.581	0.446	1.17e-169
	Memory	HIGD2A	0.287609	0.67	0.539	7.91e-167
	Memory	LDHB	0.286905	0.527	0.396	4.68e-163
	Memory	SLC25A6	0.28496	0.956	0.916	0
	Memory	RPS20	0.284561	0.937	0.913	4.38e-272
	Memory	ACP5	0.282945	0.32	0.193	4.82e-201
	Memory	PKM	0.27541	0.591	0.45	3.98e-167
	Memory	LINC01857	0.275029	0.297	0.218	7.22e-86
	Memory	TCEA1	0.274181	0.742	0.622	2.55e-166
	Memory	PTGES3	0.270718	0.599	0.464	5.66e-157
	Memory	PCED1B-AS1	0.269479	0.381	0.264	2.12e-147
	Memory	RPS29	0.269243	1	0.999	0
	Memory	LSP1	0.263901	0.794	0.722	9.86e-157
	Memory	IL10RA	0.263038	0.47	0.347	1.4e-132
	Memory	BASP1	0.263013	0.427	0.31	5.33e-136
	Memory	RPS18	0.261907	1	1	0
	Memory	OSBPL10	0.261526	0.363	0.247	1.25e-145
	Memory	EEF1B2	0.259111	0.998	0.992	0
	Memory	RILPL2	0.258876	0.281	0.166	9.23e-186
	Memory	DANCR	0.252865	0.315	0.2	3.24e-165
	Transitional	TCL1A	1.59862	0.818	0.362	0
	Transitional	NEIL1	1.17827	0.477	0.124	0
	Transitional	PLD4	1.08338	0.531	0.22	0
	Transitional	AL139020.1	0.91909	0.353	0.072	0
	Transitional	HRK	0.919045	0.318	0.05	0
	Transitional	PCDH9	0.857148	0.456	0.168	0
	Transitional	JUP	0.844604	0.429	0.136	0
	Transitional	SOX4	0.835423	0.307	0.069	0
	Transitional	YBX3	0.805349	0.704	0.395	0
	Transitional	MZB1	0.748715	0.471	0.214	0
	Transitional	PPP1R14A	0.742767	0.389	0.128	0
	Transitional	ITM2C	0.723908	0.44	0.225	1.57e-234
	Transitional	NIBAN3	0.688999	0.772	0.628	6.33e-212
	Transitional	H1FX	0.665601	0.676	0.453	7.72e-176
	Transitional	CD79B	0.656043	0.803	0.703	3.16e-175
	Transitional	AEBP1	0.650205	0.259	0.059	0
	Transitional	CCDC191	0.64858	0.298	0.102	1.4e-295
	Transitional	CD38	0.635406	0.285	0.07	0
	Transitional	VPREB3	0.618316	0.571	0.376	1.99e-161
	Transitional	HMCES	0.605723	0.329	0.117	8.24e-303
	Transitional	CMTM7	0.604943	0.47	0.272	2.33e-186
	Transitional	H3F3A	0.597961	0.976	0.935	0
	Transitional	FCRLA	0.593861	0.612	0.461	3.76e-134
	Transitional	TTN	0.583375	0.494	0.32	1.48e-125
	Transitional	ACTG1	0.58031	0.843	0.767	5.02e-148
	Transitional	DUSP5	0.577094	0.361	0.175	8.7e-183
	Transitional	BCL7A	0.55335	0.546	0.34	1.98e-165
	Transitional	TLE1	0.547612	0.505	0.317	1.8e-145
	Transitional	SMIM14	0.539523	0.523	0.37	8.25e-113
	Transitional	CAMK2D	0.537802	0.609	0.397	8.89e-171
	Transitional	SPIB	0.530502	0.542	0.409	4.68e-92
	Transitional	FOXP1	0.529938	0.91	0.785	1.22e-198
	Transitional	PMEPA1	0.519861	0.347	0.162	5.76e-193
	Transitional	AFF3	0.514831	0.84	0.716	7.06e-164
	Transitional	MID1IP1	0.505112	0.27	0.106	2.5e-200
	Transitional	GADD45B	0.49597	0.563	0.422	3.59e-87
	Transitional	LBR	0.483329	0.512	0.348	9.86e-119
	Transitional	TAPT1	0.478296	0.445	0.248	2.46e-153
	Transitional	CDK6	0.477598	0.257	0.085	3.9e-251
	Transitional	CBLB	0.47299	0.455	0.285	5.32e-123
	Transitional	RBM38	0.471451	0.765	0.649	7.58e-107
	Transitional	ATP2A3	0.470673	0.653	0.522	4.38e-103
	Transitional	CYB561A3	0.469616	0.611	0.496	2.04e-82
	Transitional	MYO1C	0.468454	0.257	0.11	1.28e-161
	Transitional	CD72	0.465719	0.46	0.295	2.82e-110
	Transitional	NCF1	0.463529	0.804	0.71	1.46e-124
	Transitional	PTPRJ	0.46301	0.329	0.166	2.8e-145
	Transitional	TSPAN13	0.455743	0.469	0.292	1.44e-119
	Transitional	PLEKHA2	0.444008	0.585	0.429	6.46e-101
	Transitional	RPS24	0.442722	0.999	1	0
	Transitional	UCP2	0.442491	0.753	0.647	1.02e-97
	Transitional	MACROD2	0.441765	0.3	0.135	2.2e-161
	Transitional	BACH2	0.435375	0.785	0.604	3.8e-121
	Transitional	TBC1D1	0.434505	0.476	0.314	1.51e-106
	Transitional	CD81	0.433425	0.717	0.617	1.2e-91
	Transitional	MCTP2	0.425273	0.406	0.247	1.94e-110
	Transitional	CD79A	0.41726	0.983	0.945	1.58e-237
	Transitional	TUBB6	0.413412	0.272	0.121	1.95e-147
	Transitional	TMSB10	0.4125	0.99	0.99	2.25e-237
	Transitional	ACTB	0.410298	0.984	0.983	1.5e-145
	Transitional	CDCA7L	0.41001	0.514	0.358	5.37e-96
	Transitional	SLC25A5	0.405078	0.73	0.623	3.34e-96
	Transitional	TMEM123	0.39726	0.667	0.511	3.02e-98
	Transitional	C16orf74	0.386799	0.375	0.236	1.34e-85
	Transitional	PTMA	0.385707	1	1	5.29e-263
	Transitional	AC007384.1	0.38407	0.366	0.247	5.07e-64
	Transitional	STT3B	0.384059	0.422	0.286	2.69e-80
	Transitional	HCK	0.383448	0.271	0.141	4.81e-103
	Transitional	VPS37B	0.381855	0.449	0.339	3.56e-48
	Transitional	PTGER4	0.378634	0.287	0.17	1.55e-71
	Transitional	ALOX5	0.377219	0.524	0.394	8.26e-72
	Transitional	PLCL2	0.375801	0.417	0.297	5.34e-66
	Transitional	LGALS9	0.372711	0.394	0.26	6.16e-80
	Transitional	ADARB1	0.372389	0.318	0.174	2.9e-100
	Transitional	TLE5	0.371679	0.78	0.709	2.05e-65
	Transitional	UTRN	0.370145	0.611	0.499	5.63e-62
	Transitional	MBD2	0.361889	0.474	0.371	1e-52
	Transitional	KDM4B	0.361188	0.394	0.28	5.78e-60
	Transitional	PIP5K1B	0.361163	0.302	0.182	2.14e-77
	Transitional	MYADM	0.349873	0.391	0.256	1.01e-69
	Transitional	OPN3	0.348907	0.323	0.198	2.75e-77
	Transitional	HIP1R	0.345904	0.481	0.361	1.4e-62
	Transitional	MSI2	0.343493	0.292	0.177	2.93e-71
	Transitional	RB1	0.340744	0.559	0.451	1.34e-54
	Transitional	HECTD4	0.337578	0.36	0.249	1.42e-56
	Transitional	MTSS1	0.33398	0.658	0.545	5.18e-56
	Transitional	CYFIP2	0.331634	0.664	0.558	2.91e-59
	Transitional	LAT2	0.325955	0.462	0.351	1.88e-52
	Transitional	PARP1	0.324114	0.578	0.475	8.63e-52
	Transitional	LAMTOR5	0.323307	0.545	0.432	1.2e-54
	Transitional	MKNK2	0.322567	0.71	0.624	1.6e-47
	Transitional	FKBP1A	0.320569	0.45	0.33	8.42e-61
	Transitional	PTEN	0.320407	0.425	0.323	7.48e-49
	Transitional	SNX22	0.320249	0.417	0.311	2.09e-47
	Transitional	CD55	0.317242	0.793	0.705	3.12e-60
	Transitional	FOS	0.314314	0.904	0.862	5.9e-74
	Transitional	HERPUD1	0.314218	0.691	0.607	6.35e-37
	Transitional	E2F5	0.314151	0.407	0.302	6.63e-48
	Transitional	UBE2E2	0.31127	0.406	0.292	3.99e-53
	Transitional	CALR	0.308564	0.689	0.63	4.21e-35
	Transitional	RAB30	0.307193	0.512	0.399	5.39e-51
	Transitional	FCRL5	0.306583	0.352	0.247	1.28e-43
	Transitional	FCRL1	0.306112	0.654	0.543	1.62e-56
	Transitional	BACH1	0.304278	0.507	0.415	2.04e-38
	Transitional	LYN	0.30308	0.854	0.783	1.65e-68
	Transitional	GRK6	0.299904	0.484	0.393	1.13e-39
	Transitional	CNN2	0.2997	0.714	0.634	2.64e-49
	Transitional	PAX5	0.298594	0.614	0.515	3.19e-45
	Transitional	AGPAT5	0.298295	0.36	0.272	1.23e-32
	Transitional	HIST1H1C	0.296862	0.453	0.373	2.02e-28
	Transitional	IQSEC1	0.295765	0.435	0.348	9.49e-35
	Transitional	H2AFY	0.29365	0.34	0.235	2.29e-51
	Transitional	KIAA0040	0.292868	0.389	0.301	1.02e-34
	Transitional	ANXA6	0.292072	0.589	0.519	5.25e-30
	Transitional	SESTD1	0.292021	0.343	0.235	8.68e-49
	Transitional	CLEC17A	0.291926	0.298	0.195	1.27e-52
	Transitional	SIPA1	0.290565	0.468	0.378	1.32e-37
	Transitional	SNX9	0.287641	0.641	0.55	3.69e-39
	Transitional	KMO	0.286738	0.309	0.212	1.64e-45
	Transitional	APLP2	0.28358	0.413	0.298	1.46e-45
	Transitional	SSBP2	0.280515	0.333	0.228	3.01e-45
	Transitional	EBF1	0.279602	0.387	0.298	2.82e-34
	Transitional	RUBCNL	0.27851	0.486	0.389	1.36e-36
	Transitional	RAB11A	0.277483	0.355	0.26	3.92e-40
	Transitional	MBNL2	0.276972	0.375	0.286	1.02e-33
	Transitional	RCSD1	0.276699	0.764	0.679	3.08e-46
	Transitional	ARHGAP4	0.276036	0.517	0.434	7.95e-35
	Transitional	BRI3	0.275796	0.33	0.251	1.19e-30
	Transitional	EIF2AK3	0.274451	0.448	0.345	1.97e-35
	Transitional	TAGAP	0.273236	0.794	0.712	2.93e-50
	Transitional	ZEB2	0.269429	0.553	0.444	4.97e-43
	Transitional	MDM4	0.269028	0.563	0.476	1.46e-35
	Transitional	ATP8A1	0.268704	0.32	0.218	1.05e-46
	Transitional	H3F3B	0.264941	0.994	0.989	2.14e-52
	Transitional	ETS1	0.264693	0.716	0.643	1.2e-39
	Transitional	DNAJC10	0.263071	0.475	0.385	1.74e-33
	Transitional	ARHGEF7	0.262744	0.313	0.22	1.43e-39
	Transitional	DGKD	0.260975	0.482	0.376	3.59e-39
	Transitional	SINHCAF	0.26022	0.306	0.241	1.8e-20
	Transitional	SPTBN1	0.258826	0.446	0.365	1.83e-27
	Transitional	VAV3	0.258416	0.424	0.331	2.49e-33
	Transitional	PTPRC	0.258192	0.925	0.888	3.28e-58
	Transitional	ADD1	0.257547	0.637	0.565	5.13e-33
	Transitional	BPTF	0.256559	0.616	0.533	1.5e-31
	Transitional	CHRAC1	0.256532	0.36	0.265	5.32e-37
	Transitional	JUNB	0.255831	0.954	0.937	1.55e-40
	Transitional	LIMD2	0.255349	0.907	0.878	3.28e-57
	Transitional	CORO1A	0.254769	0.824	0.787	1.06e-41
	Transitional	HDAC9	0.254617	0.367	0.282	6.42e-31
	Transitional	MED30	0.253844	0.37	0.278	2.02e-33
	Transitional	TACC1	0.252853	0.411	0.324	1.82e-30
	Transitional	ZCCHC7	0.252621	0.602	0.515	1.06e-34
	Transitional	CLEC2B	0.252281	0.363	0.272	8.3e-31
	Transitional	GALNT2	0.251868	0.254	0.177	4.63e-28
	CD1c ABC	CRIP1	1.40276	0.935	0.547	0
	CD1c ABC	CD1C	1.19329	0.573	0.116	0
	CD1c ABC	COTL1	0.985719	0.957	0.641	0
	CD1c ABC	GPR183	0.828709	0.76	0.367	6.94e-290
	CD1c ABC	CD82	0.810139	0.835	0.439	0
	CD1c ABC	CCDC50	0.800318	0.802	0.423	2.86e-299
	CD1c ABC	TNFRSF13B	0.785336	0.654	0.216	0
	CD1c ABC	SYK	0.781795	0.827	0.484	1.85e-268
	CD1c ABC	AHNAK	0.770751	0.899	0.629	3.1e-217
	CD1c ABC	PTPRJ	0.769972	0.567	0.161	0
	CD1c ABC	VOPP1	0.76892	0.753	0.349	0
	CD1c ABC	FCRL2	0.711272	0.619	0.234	0
	CD1c ABC	ACP5	0.699316	0.602	0.213	0
	CD1c ABC	S100A4	0.690321	0.535	0.27	2.42e-145
	CD1c ABC	TTN	0.683745	0.623	0.32	7.76e-177
	CD1c ABC	ARPC1B	0.679173	0.851	0.56	1e-202
	CD1c ABC	CSGALNACT1	0.67276	0.48	0.141	0
	CD1c ABC	LSP1	0.667678	0.937	0.734	1.74e-249
	CD1c ABC	MARCKS	0.636865	0.665	0.343	2.55e-184
	CD1c ABC	ITGB1	0.633938	0.555	0.226	1.31e-234
	CD1c ABC	AC004687.1	0.62344	0.581	0.259	7.22e-212
	CD1c ABC	SPIB	0.62288	0.732	0.405	1.08e-189
	CD1c ABC	CD24	0.621572	0.6	0.296	9.38e-179
	CD1c ABC	GRN	0.611851	0.576	0.237	3.4e-242
	CD1c ABC	PLEK	0.604668	0.627	0.293	6.18e-207
	CD1c ABC	KLK1	0.601324	0.294	0.046	0
	CD1c ABC	RAC2	0.595016	0.921	0.722	2.26e-180
	CD1c ABC	ACTG1	0.593697	0.935	0.765	1.5e-156
	CD1c ABC	ATP5F1E	0.591772	0.908	0.755	4.13e-196
	CD1c ABC	PLAC8	0.591144	0.74	0.456	4.68e-143
	CD1c ABC	CLECL1	0.588581	0.461	0.128	0
	CD1c ABC	PPP1R14A	0.587324	0.393	0.136	4.53e-220
	CD1c ABC	GAPDH	0.583375	0.972	0.806	2.14e-218
	CD1c ABC	CXXC5	0.578204	0.862	0.59	4.56e-164
	CD1c ABC	S100A6	0.577341	0.813	0.527	2.89e-151
	CD1c ABC	HCK	0.572174	0.472	0.137	0
	CD1c ABC	CD27	0.568936	0.412	0.116	0
	CD1c ABC	LY6E	0.567649	0.867	0.568	1.02e-172
	CD1c ABC	LINC01857	0.556436	0.52	0.228	6.45e-174
	CD1c ABC	SEPTIN6	0.554739	0.813	0.532	5.58e-147
	CD1c ABC	ITGB7	0.552683	0.559	0.231	8.42e-230
	CD1c ABC	FCGR2B	0.536879	0.663	0.331	4.57e-179
	CD1c ABC	SIGLEC10	0.535931	0.464	0.163	6.18e-248
	CD1c ABC	PLD4	0.535839	0.529	0.23	1.51e-182
	CD1c ABC	IFI30	0.53196	0.506	0.225	9.77e-168
	CD1c ABC	IL10RA	0.52802	0.681	0.368	5.88e-150
	CD1c ABC	FCRLA	0.522279	0.748	0.46	2.01e-133
	CD1c ABC	PFN1	0.515037	0.982	0.899	1.01e-207
	CD1c ABC	CTSZ	0.514748	0.797	0.497	1.09e-144
	CD1c ABC	CD79B	0.514456	0.9	0.702	3.36e-123
	CD1c ABC	UCP2	0.514183	0.863	0.646	1.41e-118
	CD1c ABC	MAP4K1	0.511282	0.607	0.291	8.99e-175
	CD1c ABC	MS4A1	0.5095	0.991	0.951	2.74e-182
	CD1c ABC	SMARCB1	0.502651	0.689	0.389	8.02e-143
	CD1c ABC	CPNE5	0.501072	0.566	0.253	9.51e-184
	CD1c ABC	ANXA2	0.495121	0.494	0.199	2.14e-194
	CD1c ABC	NME2	0.493884	0.885	0.669	3.33e-127
	CD1c ABC	VIM	0.488793	0.935	0.753	1.77e-121
	CD1c ABC	PPP1CA	0.485866	0.798	0.51	3.83e-137
	CD1c ABC	LTB	0.483628	0.965	0.866	3.42e-101
	CD1c ABC	NXPH4	0.479553	0.298	0.066	0
	CD1c ABC	PTPN18	0.4755	0.566	0.275	1.48e-151
	CD1c ABC	APBB1IP	0.473765	0.697	0.391	8.85e-139
	CD1c ABC	FLNA	0.473615	0.79	0.506	1.95e-122
	CD1c ABC	GNAI2	0.469677	0.875	0.649	1.39e-124
	CD1c ABC	RALGPS2	0.468285	0.949	0.805	1.37e-131
	CD1c ABC	AP2S1	0.461501	0.485	0.191	1.54e-200
	CD1c ABC	CBLB	0.460595	0.594	0.284	5.62e-156
	CD1c ABC	PTP4A2	0.459113	0.843	0.602	8.02e-115
	CD1c ABC	ZDHHC21	0.454871	0.498	0.213	1.31e-171
	CD1c ABC	ITM2C	0.451165	0.522	0.228	5.53e-169
	CD1c ABC	TKT	0.450479	0.611	0.319	3.12e-131
	CD1c ABC	POU2F2	0.446957	0.804	0.562	6.62e-98
	CD1c ABC	LDHB	0.446088	0.706	0.421	3.05e-117
	CD1c ABC	FAM107B	0.440401	0.811	0.57	3.08e-89
	CD1c ABC	CDKN2D	0.439529	0.651	0.339	1.42e-133
	CD1c ABC	MPEG1	0.438065	0.417	0.155	3.93e-189
	CD1c ABC	NLRC5	0.434649	0.481	0.193	6.52e-183
	CD1c ABC	TAGLN2	0.432043	0.947	0.851	7.08e-79
	CD1c ABC	ATP5MC2	0.422269	0.891	0.699	3.06e-102
	CD1c ABC	CAPG	0.421199	0.587	0.324	1.76e-107
	CD1c ABC	CMTM7	0.421195	0.544	0.275	3.1e-124
	CD1c ABC	PARP15	0.42096	0.688	0.429	2.49e-92
	CD1c ABC	NBPF14	0.42052	0.591	0.312	2.08e-116
	CD1c ABC	SH3BGRL3	0.409613	0.974	0.863	7.66e-126
	CD1c ABC	ANXA4	0.408485	0.382	0.151	5.27e-151
	CD1c ABC	SOX5	0.406568	0.278	0.059	0
	CD1c ABC	NAPSA	0.406234	0.44	0.209	4.03e-117
	CD1c ABC	CTSH	0.403944	0.685	0.407	5.29e-97
	CD1c ABC	HLA-DPA1	0.400017	0.992	0.973	8.31e-138
	CD1c ABC	TPI1	0.396836	0.691	0.415	1.72e-97
	CD1c ABC	TCIRG1	0.395822	0.478	0.221	1.12e-130
	CD1c ABC	CIB1	0.394567	0.754	0.473	6.96e-102
	CD1c ABC	RNASET2	0.394393	0.902	0.685	4.66e-100
	CD1c ABC	TPM3	0.393653	0.941	0.796	2.07e-110
	CD1c ABC	ARPC2	0.393543	0.952	0.805	1.41e-114
	CD1c ABC	CAPZB	0.390599	0.77	0.514	5.79e-88
	CD1c ABC	ARL6IP5	0.390418	0.692	0.405	7.24e-103
	CD1c ABC	PKM	0.389075	0.754	0.479	4.83e-102
	CD1c ABC	CAPNS1	0.388017	0.639	0.361	1.66e-105
	CD1c ABC	SEMA4B	0.387641	0.649	0.369	1.45e-101
	CD1c ABC	TRAPPC1	0.386919	0.663	0.39	1.86e-96
	CD1c ABC	IFITM2	0.386414	0.772	0.542	1.83e-74
	CD1c ABC	TALDO1	0.384602	0.503	0.234	6.05e-134
	CD1c ABC	PTPN6	0.383573	0.809	0.576	2.31e-79
	CD1c ABC	CYB561A3	0.383041	0.748	0.494	5.99e-84
	CD1c ABC	YPEL3	0.382647	0.809	0.581	2.42e-80
	CD1c ABC	PTPN1	0.379171	0.82	0.549	3.37e-96
	CD1c ABC	PPP1R14B	0.378495	0.448	0.205	1.14e-123
	CD1c ABC	PTPRCAP	0.378038	0.82	0.623	2.06e-61
	CD1c ABC	PPP1R18	0.376638	0.515	0.249	6.98e-121
	CD1c ABC	PBXIP1	0.3754	0.46	0.221	7.33e-115
	CD1c ABC	HLA-A	0.374533	0.999	0.989	7.21e-179
	CD1c ABC	CHCHD10	0.372583	0.82	0.553	4.65e-88
	CD1c ABC	BRK1	0.370723	0.631	0.359	8.21e-96
	CD1c ABC	VEGFB	0.370218	0.644	0.376	8.32e-95
	CD1c ABC	PYCARD	0.366547	0.411	0.165	8.61e-152
	CD1c ABC	LRRK2	0.365884	0.419	0.174	1.1e-143
	CD1c ABC	ACTB	0.365347	0.996	0.982	2.96e-122
	CD1c ABC	MRPL40	0.364213	0.372	0.142	3.15e-155
	CD1c ABC	ATP5F1B	0.363357	0.718	0.458	4.09e-84
	CD1c ABC	ATP2A3	0.362115	0.753	0.522	1.47e-65
	CD1c ABC	RPL36A	0.360961	0.978	0.927	1.91e-103
	CD1c ABC	SP140	0.360419	0.762	0.538	1e-68
	CD1c ABC	FXYD1	0.359692	0.298	0.101	1.82e-158
	CD1c ABC	SNX3	0.359236	0.912	0.726	1.8e-79
	CD1c ABC	TWF2	0.358627	0.386	0.148	1.35e-156
	CD1c ABC	PPIA	0.357503	0.991	0.934	1.41e-109
	CD1c ABC	TCF4	0.354919	0.746	0.512	2.64e-63
	CD1c ABC	NOTCH2	0.354242	0.668	0.404	2.87e-81
	CD1c ABC	PSMB9	0.354026	0.75	0.473	7.43e-88
	CD1c ABC	NBPF10	0.352408	0.421	0.197	1.48e-108
	CD1c ABC	UGCG	0.34944	0.52	0.254	2.21e-114
	CD1c ABC	ATP5F1A	0.348124	0.629	0.374	8.3e-83
	CD1c ABC	UBC	0.347976	0.994	0.968	2.57e-112
	CD1c ABC	ATP5MC3	0.345893	0.569	0.317	2.45e-91
	CD1c ABC	CLIC1	0.34359	0.858	0.636	8.93e-75
	CD1c ABC	NAA38	0.34339	0.489	0.24	2.43e-108
	CD1c ABC	PTPN12	0.341972	0.344	0.131	1.06e-143
	CD1c ABC	SHMT2	0.341738	0.56	0.301	7.49e-98
	CD1c ABC	CD52	0.341717	0.987	0.946	9.22e-99
	CD1c ABC	HDAC9	0.341509	0.519	0.278	6.32e-90
	CD1c ABC	ARPC5	0.341195	0.564	0.326	7.1e-80
	CD1c ABC	ATP6V0B	0.33892	0.657	0.378	1.63e-90
	CD1c ABC	TBC1D10C	0.334898	0.703	0.465	1.4e-65
	CD1c ABC	CBX4	0.334841	0.54	0.29	2.87e-91
	CD1c ABC	NCF4	0.333999	0.506	0.267	9.55e-91
	CD1c ABC	ENO1	0.332871	0.653	0.399	5.34e-73
	CD1c ABC	CFL1	0.331375	0.977	0.897	1.18e-96
	CD1c ABC	NDUFA11	0.329828	0.644	0.371	4.97e-84
	CD1c ABC	TOR3A	0.328361	0.431	0.188	1.08e-125
	CD1c ABC	SYTL1	0.327396	0.561	0.332	3.15e-73
	CD1c ABC	ALOX5	0.324413	0.634	0.393	5.02e-67
	CD1c ABC	CORO1A	0.324395	0.93	0.784	5.54e-72
	CD1c ABC	TFEC	0.323453	0.252	0.066	1.3e-208
	CD1c ABC	TLR10	0.322496	0.362	0.15	2.85e-123
	CD1c ABC	TBCB	0.32223	0.522	0.265	4.92e-100
	CD1c ABC	PCED1B-AS1	0.320067	0.536	0.287	3.5e-90
	CD1c ABC	CCDC141	0.318891	0.314	0.135	2.43e-99
	CD1c ABC	ECI1	0.318655	0.323	0.116	5.97e-149
	CD1c ABC	ATP5MD	0.318336	0.586	0.337	2.92e-79
	CD1c ABC	SGPP1	0.317947	0.308	0.107	3.47e-152
	CD1c ABC	ATP5MG	0.316164	0.844	0.65	1.62e-59
	CD1c ABC	HLA-DPB1	0.316124	0.997	0.984	1.87e-88
	CD1c ABC	HLA-DQA1	0.315326	0.97	0.905	1.58e-52
	CD1c ABC	BACE2	0.314938	0.405	0.174	1.12e-122
	CD1c ABC	CORO1B	0.314751	0.37	0.161	3.77e-112
	CD1c ABC	GRHPR	0.314488	0.362	0.168	2.83e-93
	CD1c ABC	RPS4Y1	0.31447	0.56	0.409	5.72e-33
	CD1c ABC	PIKFYVE	0.312936	0.62	0.36	1.03e-78
	CD1c ABC	TXNL4A	0.310603	0.588	0.331	1.08e-82
	CD1c ABC	DUS2	0.308015	0.304	0.109	2.98e-141
	CD1c ABC	RIN3	0.305253	0.514	0.271	4.99e-88
	CD1c ABC	FUT8	0.30474	0.37	0.16	4.05e-112
	CD1c ABC	CSK	0.303905	0.773	0.572	2.58e-51
	CD1c ABC	SP110	0.302944	0.79	0.574	3.51e-56
	CD1c ABC	PRELID1	0.302293	0.606	0.347	5.89e-80
	CD1c ABC	UQCR11	0.301734	0.783	0.542	7.43e-64
	CD1c ABC	PSAP	0.301263	0.808	0.587	2.1e-60
	CD1c ABC	PLEKHO1	0.299344	0.629	0.379	2.95e-68
	CD1c ABC	NEDD8	0.299311	0.586	0.336	5.28e-76
	CD1c ABC	IGFLR1	0.298743	0.456	0.233	4.8e-84
	CD1c ABC	ARPC3	0.298644	0.963	0.866	2.44e-72
	CD1c ABC	MCM5	0.298347	0.421	0.205	5e-91
	CD1c ABC	BANK1	0.296942	0.937	0.811	1.19e-60
	CD1c ABC	HSPA8	0.296403	0.837	0.637	6.68e-54
	CD1c ABC	SH3BP1	0.295536	0.339	0.14	8.19e-115
	CD1c ABC	PLXNC1	0.294414	0.29	0.104	7.01e-135
	CD1c ABC	OSBPL10	0.293455	0.503	0.27	1.29e-80
	CD1c ABC	NDUFB2	0.292891	0.617	0.354	3.53e-76
	CD1c ABC	CDC42EP3	0.292567	0.339	0.136	4.48e-121
	CD1c ABC	IQSEC1	0.292228	0.587	0.345	3e-69
	CD1c ABC	OGT	0.291257	0.579	0.358	1.4e-59
	CD1c ABC	RGS19	0.290691	0.557	0.313	5.77e-76
	CD1c ABC	PPIB	0.290593	0.809	0.574	1.44e-58
	CD1c ABC	ATP5MF	0.290394	0.559	0.322	6.57e-72
	CD1c ABC	ERP29	0.290148	0.887	0.7	2.19e-53
	CD1c ABC	OAS1	0.289321	0.275	0.096	9.11e-135
	CD1c ABC	POLR2L	0.289072	0.588	0.339	1.17e-72
	CD1c ABC	HLA-C	0.288542	0.999	0.992	5.95e-105
	CD1c ABC	SPI1	0.287922	0.635	0.411	2.38e-55
	CD1c ABC	C4orf48	0.287907	0.391	0.17	3.3e-112
	CD1c ABC	PGLS	0.287873	0.511	0.293	1.09e-66
	CD1c ABC	MEF2A	0.286138	0.672	0.434	1.99e-60
	CD1c ABC	TBC1D9	0.284183	0.413	0.205	1.17e-86
	CD1c ABC	SELENOW	0.284076	0.401	0.188	3.5e-96
	CD1c ABC	H3F3A	0.283409	0.988	0.935	1.66e-85
	CD1c ABC	RNF213	0.282191	0.676	0.445	2.29e-53
	CD1c ABC	SRM	0.281413	0.451	0.23	4.16e-85
	CD1c ABC	TNFRSF1B	0.279108	0.414	0.185	1.8e-113
	CD1c ABC	METTL7A	0.278537	0.419	0.21	2.44e-83
	CD1c ABC	LPXN	0.277942	0.39	0.173	3.8e-107
	CD1c ABC	EEF2	0.277414	1	0.994	4.97e-111
	CD1c ABC	BAX	0.2768	0.618	0.377	9.63e-63
	CD1c ABC	FGR	0.276646	0.408	0.21	1.44e-76
	CD1c ABC	SAMD9L	0.276499	0.341	0.16	2.65e-84
	CD1c ABC	TLN1	0.275348	0.69	0.482	7.34e-46
	CD1c ABC	PHPT1	0.274409	0.304	0.117	2.1e-117
	CD1c ABC	ARL4C	0.274405	0.442	0.252	2.11e-59
	CD1c ABC	HLA-B	0.273981	0.999	0.999	2.3e-130
	CD1c ABC	NDUFA13	0.273431	0.681	0.449	6.31e-53
	CD1c ABC	IFNGR2	0.272618	0.716	0.476	2.29e-55
	CD1c ABC	CNN2	0.272568	0.842	0.631	3.36e-50
	CD1c ABC	GTF3A	0.27255	0.763	0.54	9.53e-48
	CD1c ABC	ELOB	0.27231	0.722	0.479	5.41e-57
	CD1c ABC	PTRHD1	0.271891	0.397	0.192	1.82e-85
	CD1c ABC	RILPL2	0.271857	0.402	0.19	1.36e-92
	CD1c ABC	RPL41	0.271704	1	1	1e-174
	CD1c ABC	RPL23	0.269993	0.981	0.924	3.52e-74
	CD1c ABC	SSBP4	0.269516	0.539	0.308	4.87e-67
	CD1c ABC	ADD3	0.268992	0.694	0.472	4.87e-49
	CD1c ABC	MIF	0.26896	0.912	0.762	1.13e-46
	CD1c ABC	PLCG2	0.268525	0.681	0.46	6.98e-50
	CD1c ABC	HIGD2A	0.268335	0.797	0.566	2.46e-52
	CD1c ABC	VASP	0.267255	0.566	0.339	3.19e-60
	CD1c ABC	SET	0.26716	0.904	0.734	1.87e-52
	CD1c ABC	AKAP13	0.266094	0.832	0.625	4.19e-45
	CD1c ABC	LAMTOR5	0.266065	0.672	0.43	1.2e-55
	CD1c ABC	TCEA1	0.266016	0.839	0.647	2.22e-44
	CD1c ABC	ATP6V0E1	0.265433	0.591	0.362	3.32e-59
	CD1c ABC	TRANK1	0.264871	0.348	0.157	6.55e-92
	CD1c ABC	DANCR	0.264816	0.437	0.223	4.21e-80
	CD1c ABC	DOCK10	0.264775	0.482	0.272	4.31e-64
	CD1c ABC	CIAO2A	0.264766	0.565	0.332	1.31e-62
	CD1c ABC	SRPK2	0.264689	0.602	0.37	1.67e-56
	CD1c ABC	PPP1CC	0.263874	0.729	0.514	1.81e-44
	CD1c ABC	EMB	0.263717	0.563	0.333	3.86e-63
	CD1c ABC	CASP8	0.263378	0.446	0.237	6.75e-72
	CD1c ABC	ATP5IF1	0.263191	0.555	0.34	1.39e-55
	CD1c ABC	B2M	0.262848	1	1	3.12e-164
	CD1c ABC	RPS20	0.262697	0.974	0.917	5.76e-59
	CD1c ABC	CYB5R3	0.262564	0.509	0.291	6.52e-63
	CD1c ABC	PTPN22	0.262507	0.39	0.18	3.98e-95
	CD1c ABC	PPM1M	0.262459	0.286	0.103	1.01e-128
	CD1c ABC	EVI2B	0.262325	0.809	0.589	1.44e-47
	CD1c ABC	ZEB2	0.262235	0.691	0.442	3.45e-60
	CD1c ABC	ATP5F1D	0.26214	0.732	0.506	1.88e-50
	CD1c ABC	CBFA2T3	0.261946	0.356	0.169	3.58e-81
	CD1c ABC	CFLAR	0.260032	0.545	0.311	1.05e-67
	CD1c ABC	DOK3	0.259394	0.271	0.102	2.51e-111
	CD1c ABC	EFHD2	0.259254	0.506	0.282	8.56e-68
	CD1c ABC	PGAM1	0.258597	0.508	0.274	4.16e-74
	CD1c ABC	P2RX5	0.258515	0.779	0.567	1.24e-46
	CD1c ABC	DRAP1	0.258313	0.621	0.391	2.04e-53
	CD1c ABC	LGALS1	0.257765	0.385	0.216	1.17e-55
	CD1c ABC	PDLIM1	0.257764	0.676	0.455	1.4e-44
	CD1c ABC	ARPC4	0.257713	0.63	0.416	3.04e-48
	CD1c ABC	TOMM6	0.257158	0.661	0.432	9.83e-51
	CD1c ABC	ERAP2	0.25696	0.413	0.223	1.29e-63
	CD1c ABC	TM9SF2	0.256943	0.536	0.3	2.36e-68
	CD1c ABC	PHKB	0.25484	0.447	0.239	3.16e-70
	CD1c ABC	TRIR	0.254433	0.781	0.577	1.94e-41
	CD1c ABC	ATP5MPL	0.253197	0.553	0.328	3.97e-59
	CD1c ABC	MOB1A	0.253018	0.765	0.538	2.07e-44
	CD1c ABC	POU2AF1	0.252993	0.637	0.411	9.79e-49
	CD1c ABC	RAB5IF	0.2522	0.313	0.128	3.45e-104
	CD1c ABC	SPTAN1	0.251996	0.585	0.366	6.77e-52
	CD1c ABC	ECH1	0.250132	0.459	0.249	7.01e-67
	Classical ABC	HSPB1	2.28071	0.478	0.209	0
	Classical ABC	RHOB	1.70045	0.721	0.339	0
	Classical ABC	LITAF	1.45732	0.695	0.34	0
	Classical ABC	EMP3	1.42075	0.94	0.702	0
	Classical ABC	NEAT1	1.41222	0.821	0.515	0
	Classical ABC	LGALS1	1.3911	0.456	0.2	0
	Classical ABC	CIB1	1.27194	0.767	0.456	0
	Classical ABC	RGS2	1.25121	0.624	0.307	0
	Classical ABC	SRGN	1.24907	0.529	0.204	0
	Classical ABC	FGR	1.2379	0.552	0.185	0
	Classical ABC	SAT1	1.23666	0.875	0.689	0
	Classical ABC	LRMP	1.15768	0.618	0.32	0
	Classical ABC	TNFRSF1B	1.14656	0.508	0.163	0
	Classical ABC	FCRL5	1.12748	0.536	0.226	0
	Classical ABC	CRIP1	1.10933	0.759	0.542	0
	Classical ABC	ITGAX	1.10787	0.357	0.04	0
	Classical ABC	ADGRE5	1.09169	0.557	0.221	0
	Classical ABC	YWHAH	1.08109	0.564	0.285	0
	Classical ABC	AC090498.1	1.05901	0.394	0.178	3.87e-285
	Classical ABC	MAP3K8	1.04317	0.786	0.573	0
	Classical ABC	ZEB2	1.03661	0.711	0.426	0
	Classical ABC	TUBB6	1.02243	0.41	0.104	0
	Classical ABC	ATP5E	0.991464	0.369	0.16	1.86e-300
	Classical ABC	IFI30	0.98028	0.397	0.22	7e-234
	Classical ABC	MCL1	0.959096	0.757	0.532	0
	Classical ABC	ENC1	0.928336	0.309	0.044	0
	Classical ABC	RGCC	0.922107	0.256	0.076	0
	Classical ABC	FTH1	0.912228	1	0.999	0
	Classical ABC	PSAP	0.893805	0.731	0.582	0
	Classical ABC	GPR137B	0.893079	0.298	0.037	0
	Classical ABC	FCRL3	0.886136	0.566	0.316	0
	Classical ABC	FAM49A	0.882743	0.472	0.195	0
	Classical ABC	ZNF331	0.868389	0.574	0.385	5.45e-219
	Classical ABC	IDI1	0.861773	0.667	0.448	0
	Classical ABC	CREM	0.857275	0.398	0.183	0
	Classical ABC	NR4A2	0.856059	0.79	0.595	0
	Classical ABC	MPP6	0.854378	0.361	0.123	0
	Classical ABC	SEC61B	0.799977	0.654	0.421	0
	Classical ABC	COTL1	0.797585	0.806	0.638	0
	Classical ABC	GRN	0.771542	0.447	0.23	0
	Classical ABC	SELK	0.771122	0.29	0.109	1.28e-285
	Classical ABC	PEA15	0.762514	0.439	0.188	0
	Classical ABC	IDS	0.761309	0.769	0.595	2.21e-263
	Classical ABC	NR4A3	0.753822	0.322	0.127	0
	Classical ABC	PTP4A1	0.753311	0.271	0.096	2.3e-300
	Classical ABC	HCK	0.751584	0.396	0.125	0
	Classical ABC	TMSB4X	0.750269	0.997	0.995	0
	Classical ABC	ITGB2	0.746157	0.543	0.401	2.28e-176
	Classical ABC	PPP1R14A	0.745572	0.303	0.13	2.89e-253
	Classical ABC	EMD	0.719075	0.547	0.359	1.57e-221
	Classical ABC	RGS1	0.718977	0.279	0.137	1.78e-170
	Classical ABC	LY6E	0.714886	0.724	0.565	1.42e-266
	Classical ABC	ATP5G2	0.713906	0.305	0.13	8.23e-230
	Classical ABC	WSB1	0.711682	0.658	0.455	2.48e-265
	Classical ABC	GUK1	0.70907	0.655	0.482	8.67e-214
	Classical ABC	TSPAN3	0.704821	0.65	0.451	0
	Classical ABC	RHOA	0.694259	0.933	0.848	0
	Classical ABC	GABARAPL2	0.693824	0.615	0.398	6.66e-298
	Classical ABC	MS4A1	0.683633	0.969	0.951	0
	Classical ABC	ZBTB32	0.6794	0.265	0.062	0
	Classical ABC	BORCS5	0.673209	0.405	0.208	9.9e-252
	Classical ABC	INSIG1	0.666428	0.377	0.239	1.48e-128
	Classical ABC	GNB2L1	0.663611	0.392	0.178	2.63e-214
	Classical ABC	MAP1LC3B	0.655157	0.668	0.517	3.38e-188
	Classical ABC	RIN3	0.655124	0.476	0.261	7.28e-279
	Classical ABC	DAPP1	0.654211	0.518	0.341	1.34e-216
	Classical ABC	HLA-DPA1	0.651327	0.981	0.973	0
	Classical ABC	PIKFYVE	0.650305	0.557	0.352	8.74e-251
	Classical ABC	ADAM28	0.649099	0.693	0.603	4.59e-106
	Classical ABC	GPR183	0.647838	0.566	0.364	3.24e-222
	Classical ABC	NR4A1	0.643299	0.382	0.2	5.73e-209
	Classical ABC	ARPC5L	0.643044	0.504	0.295	1.61e-250
	Classical ABC	SOX5	0.640959	0.255	0.049	0
	Classical ABC	ITGB7	0.640302	0.396	0.229	7.26e-195
	Classical ABC	BCL2A1	0.63927	0.425	0.216	4.85e-270
	Classical ABC	ITGB2-AS1	0.633747	0.345	0.145	0
	Classical ABC	S100A11	0.631435	0.273	0.075	0
	Classical ABC	SERPINB1	0.62849	0.498	0.309	1.94e-217
	Classical ABC	ATP5L	0.625789	0.298	0.13	3.01e-206
	Classical ABC	HSPE1	0.625302	0.475	0.323	1.1e-140
	Classical ABC	B4GALT1	0.625115	0.593	0.391	7.12e-247
	Classical ABC	PHACTR1	0.622591	0.452	0.335	4.39e-90
	Classical ABC	MEF2A	0.612798	0.608	0.427	1.08e-227
	Classical ABC	CD19	0.608842	0.594	0.529	3.06e-96
	Classical ABC	HLA-DRB5	0.603655	0.876	0.827	1e-117
	Classical ABC	HERPUD1	0.598886	0.727	0.601	3.72e-138
	Classical ABC	KLF2	0.597186	0.955	0.895	1.34e-277
	Classical ABC	C7orf50	0.587577	0.454	0.299	3.97e-146
	Classical ABC	H2AFZ	0.5857	0.5	0.334	4.83e-160
	Classical ABC	CLECL1	0.58395	0.316	0.124	0
	Classical ABC	GLTSCR2	0.582722	0.351	0.163	5.2e-199
	Classical ABC	NBEAL1	0.573031	0.357	0.208	9.25e-137
	Classical ABC	HCST	0.569879	0.25	0.114	2.22e-176
	Classical ABC	ACP5	0.56583	0.393	0.212	1.26e-209
	Classical ABC	ARHGAP25	0.560788	0.609	0.42	1.57e-211
	Classical ABC	ARID5A	0.559079	0.372	0.237	2.92e-115
	Classical ABC	ZFP36	0.557977	0.948	0.901	4.7e-165
	Classical ABC	S100A6	0.556327	0.681	0.524	1.93e-166
	Classical ABC	THEMIS2	0.55617	0.315	0.126	6.37e-295
	Classical ABC	FCGR2B	0.551847	0.471	0.332	2.18e-138
	Classical ABC	HLA-DPB1	0.550401	0.99	0.983	0
	Classical ABC	KPNA2	0.547931	0.259	0.098	6.04e-259
	Classical ABC	SYK	0.546699	0.586	0.489	1.08e-113
	Classical ABC	EZR	0.54468	0.968	0.924	2.53e-273
	Classical ABC	ODC1	0.543066	0.772	0.648	1.51e-162
	Classical ABC	HLA-DQA1	0.542525	0.937	0.904	2.48e-256
	Classical ABC	NAMPT	0.532998	0.294	0.157	9.7e-147
	Classical ABC	VIM	0.532493	0.855	0.751	4.38e-176
	Classical ABC	SERTAD1	0.532477	0.272	0.117	1.58e-204
	Classical ABC	KLF6	0.53223	0.953	0.904	3e-238
	Classical ABC	NFATC2	0.531911	0.396	0.235	6.16e-162
	Classical ABC	HLA-DRB1	0.528993	0.981	0.97	6.1e-246
	Classical ABC	ISG15	0.524544	0.252	0.134	9.31e-118
	Classical ABC	ASAH1	0.524092	0.462	0.3	1.5e-159
	Classical ABC	CD99	0.516277	0.617	0.45	2.35e-169
	Classical ABC	RAB11FIP1	0.515538	0.406	0.238	1.05e-169
	Classical ABC	GPR18	0.515391	0.33	0.177	1.62e-162
	Classical ABC	FLNA	0.51302	0.651	0.504	7.82e-161
	Classical ABC	TUBA4A	0.510156	0.42	0.28	5.93e-121
	Classical ABC	FCRL2	0.505365	0.4	0.234	3.7e-162
	Classical ABC	ANXA2	0.50374	0.344	0.198	1.59e-145
	Classical ABC	TNIP2	0.503057	0.335	0.173	1.95e-177
	Classical ABC	SNHG15	0.501251	0.401	0.275	7.18e-99
	Classical ABC	SLC38A1	0.49986	0.641	0.511	5.24e-128
	Classical ABC	CD72	0.499247	0.417	0.295	2.72e-91
	Classical ABC	ARPC2	0.494646	0.895	0.802	4.91e-258
	Classical ABC	FAM3C	0.491075	0.486	0.344	3.74e-111
	Classical ABC	ATP6V0E1	0.491002	0.523	0.356	2.92e-167
	Classical ABC	CD164	0.488835	0.52	0.384	2.04e-124
	Classical ABC	PPP3CC	0.488589	0.619	0.458	4.02e-157
	Classical ABC	CLEC2D	0.486199	0.533	0.383	3.54e-127
	Classical ABC	NRROS	0.477564	0.288	0.139	6.55e-178
	Classical ABC	AKT2	0.475077	0.407	0.26	1.55e-131
	Classical ABC	PLEK	0.47003	0.426	0.294	2.38e-105
	Classical ABC	MTSS1	0.469555	0.669	0.541	7.53e-131
	Classical ABC	MAPRE2	0.468631	0.527	0.385	9.58e-121
	Classical ABC	CD63	0.465365	0.345	0.181	1.43e-183
	Classical ABC	LINC-PINT	0.463564	0.342	0.247	2.05e-63
	Classical ABC	CD86	0.463019	0.253	0.111	1.68e-186
	Classical ABC	CDKN1A	0.462129	0.374	0.237	4.05e-104
	Classical ABC	CNIH1	0.457037	0.311	0.2	3.7e-85
	Classical ABC	PRKX	0.456882	0.375	0.239	1.36e-119
	Classical ABC	NDUFS5	0.456394	0.471	0.326	1.9e-117
	Classical ABC	MALAT1	0.455938	1	1	0
	Classical ABC	RASGRP1	0.454185	0.278	0.126	2.75e-195
	Classical ABC	KRAS	0.452353	0.422	0.269	3.98e-126
	Classical ABC	UBC	0.450029	0.971	0.969	2e-184
	Classical ABC	TTN	0.449496	0.417	0.324	3.43e-53
	Classical ABC	FCRLA	0.438418	0.526	0.466	9.22e-50
	Classical ABC	TUBB4B	0.438051	0.357	0.223	1.19e-106
	Classical ABC	MIDN	0.437392	0.334	0.19	6.61e-134
	Classical ABC	B2M	0.431636	1	1	0
	Classical ABC	PPDPF	0.429137	0.933	0.889	5.09e-157
	Classical ABC	GABARAP	0.426831	0.821	0.725	1.53e-176
	Classical ABC	LILRB1	0.425719	0.284	0.147	9.67e-146
	Classical ABC	SNN	0.425025	0.327	0.184	1.04e-136
	Classical ABC	GRB2	0.424896	0.828	0.734	5.06e-162
	Classical ABC	ARL4C	0.423952	0.343	0.251	2.92e-53
	Classical ABC	GAPDH	0.422891	0.884	0.805	6.36e-176
	Classical ABC	CBLB	0.421313	0.428	0.283	3.83e-117
	Classical ABC	CYTH4	0.421181	0.308	0.17	2.6e-137
	Classical ABC	SLBP	0.415537	0.342	0.218	8.19e-94
	Classical ABC	VOPP1	0.413241	0.492	0.352	1.56e-110
	Classical ABC	ATP6V0B	0.405725	0.511	0.377	1.67e-104
	Classical ABC	POU2F2	0.404426	0.643	0.565	4.58e-82
	Classical ABC	RANBP2	0.402276	0.406	0.297	2.08e-70
	Classical ABC	SCIMP	0.400984	0.337	0.197	5.42e-123
	Classical ABC	H2AFV	0.400832	0.414	0.278	4.49e-104
	Classical ABC	EIF1	0.398868	0.999	0.999	2.5e-148
	Classical ABC	RASGEF1B	0.395638	0.375	0.26	8.41e-80
	Classical ABC	LAPTM5	0.39549	0.992	0.987	3.45e-187
	Classical ABC	WIPF1	0.391121	0.638	0.532	5.95e-80
	Classical ABC	OST4	0.390638	0.777	0.671	4.33e-127
	Classical ABC	PLEKHO1	0.387933	0.468	0.381	4.82e-60
	Classical ABC	DUSP2	0.38771	0.365	0.259	1.07e-68
	Classical ABC	XIST	0.386642	0.338	0.224	1.98e-79
	Classical ABC	MYL6	0.385763	0.865	0.799	1.09e-146
	Classical ABC	EIF4E	0.384876	0.301	0.199	8.02e-71
	Classical ABC	CLIC1	0.383285	0.746	0.635	7.19e-115
	Classical ABC	SH3BGRL3	0.383219	0.886	0.866	8.76e-107
	Classical ABC	HSPA5	0.383156	0.562	0.487	2.77e-38
	Classical ABC	TFEB	0.382146	0.367	0.243	5.48e-96
	Classical ABC	CDK2AP2	0.380971	0.311	0.186	1.77e-103
	Classical ABC	SPI1	0.379055	0.536	0.408	2.64e-98
	Classical ABC	ZFAND5	0.375823	0.427	0.313	1.34e-75
	Classical ABC	EHBP1L1	0.372801	0.337	0.216	1.37e-94
	Classical ABC	MX1	0.371555	0.328	0.211	2.61e-85
	Classical ABC	KLF3	0.37117	0.494	0.358	1.06e-91
	Classical ABC	XBP1	0.370533	0.322	0.21	1.05e-77
	Classical ABC	S100A10	0.370011	0.431	0.331	2.48e-56
	Classical ABC	CALM1	0.367722	0.873	0.825	2.77e-127
	Classical ABC	PCDH9	0.366828	0.27	0.179	3.09e-55
	Classical ABC	NUDT4	0.366755	0.401	0.269	2.53e-95
	Classical ABC	HLA-DRA	0.365225	0.998	0.997	8.37e-233
	Classical ABC	TCIRG1	0.363236	0.337	0.221	1.66e-87
	Classical ABC	EEA1	0.362513	0.271	0.154	2.38e-102
	Classical ABC	FTL	0.360907	0.996	0.996	8.42e-160
	Classical ABC	H3F3B	0.35961	0.994	0.989	3.74e-80
	Classical ABC	TNFRSF13B	0.356387	0.333	0.223	2.05e-73
	Classical ABC	LY9	0.353532	0.447	0.416	2.68e-15
	Classical ABC	ATP6V1F	0.353331	0.506	0.392	7.07e-76
	Classical ABC	RABAC1	0.352172	0.57	0.451	8.15e-85
	Classical ABC	AKAP13	0.350297	0.705	0.626	7.37e-76
	Classical ABC	SERPINB9	0.34994	0.333	0.241	2.53e-52
	Classical ABC	ST8SIA4	0.348622	0.314	0.202	2.18e-81
	Classical ABC	YPEL5	0.346522	0.687	0.616	3.37e-52
	Classical ABC	ALOX5AP	0.345761	0.342	0.236	2.4e-67
	Classical ABC	MFSD10	0.345682	0.319	0.246	1.03e-34
	Classical ABC	GGA2	0.344037	0.555	0.471	3.42e-49
	Classical ABC	RFTN1	0.343978	0.506	0.388	8.5e-68
	Classical ABC	BCAS2	0.343934	0.373	0.281	4.22e-50
	Classical ABC	OGDH	0.343634	0.263	0.146	1.97e-106
	Classical ABC	PLAC8	0.340432	0.511	0.463	2.27e-32
	Classical ABC	ATP6V0C	0.338694	0.708	0.62	2.45e-78
	Classical ABC	MANBA	0.333733	0.462	0.388	6.41e-37
	Classical ABC	GDI2	0.332315	0.585	0.557	5.19e-30
	Classical ABC	HLA-A	0.332308	0.987	0.99	5.3e-164
	Classical ABC	SREBF2	0.331959	0.38	0.27	3.19e-68
	Classical ABC	STAT3	0.331767	0.519	0.411	2.14e-68
	Classical ABC	PDIA6	0.3303	0.429	0.312	3.96e-73
	Classical ABC	CLK1	0.330299	0.537	0.451	3.15e-49
	Classical ABC	PTPN22	0.329563	0.29	0.178	1.89e-85
	Classical ABC	NIN	0.329268	0.552	0.463	1.12e-50
	Classical ABC	PABPC4	0.329174	0.398	0.296	9.5e-63
	Classical ABC	IL10RA	0.327529	0.475	0.372	1.53e-60
	Classical ABC	CYP51A1	0.32545	0.273	0.178	7.61e-64
	Classical ABC	CD47	0.325058	0.651	0.562	5.07e-62
	Classical ABC	DNAAF2	0.324843	0.356	0.263	4.15e-51
	Classical ABC	PTPN6	0.323983	0.65	0.579	2.01e-58
	Classical ABC	USP36	0.323518	0.281	0.196	2.75e-50
	Classical ABC	CD74	0.322779	1	1	3.18e-181
	Classical ABC	GLUD1	0.321919	0.359	0.263	6.28e-55
	Classical ABC	HLA-DQA2	0.321808	0.298	0.253	3.92e-14
	Classical ABC	TPM4	0.321486	0.388	0.292	1e-52
	Classical ABC	ISCU	0.320454	0.7	0.597	2.33e-87
	Classical ABC	SNU13	0.319607	0.566	0.475	4.13e-49
	Classical ABC	CMTM6	0.319482	0.544	0.439	9.38e-65
	Classical ABC	CD79A	0.319129	0.946	0.948	4.14e-70
	Classical ABC	CYCS	0.317908	0.527	0.475	2.48e-23
	Classical ABC	LSP1	0.317818	0.692	0.748	2.72e-26
	Classical ABC	MICAL1	0.31699	0.321	0.216	2.09e-68
	Classical ABC	LRRK2	0.316247	0.273	0.175	2.41e-67
	Classical ABC	SBDS	0.315733	0.662	0.577	7.33e-61
	Classical ABC	OTUD1	0.314223	0.29	0.216	1.36e-34
	Classical ABC	PTPN2	0.313985	0.347	0.238	3.38e-69
	Classical ABC	HLA-DQB1	0.31347	0.913	0.906	4.59e-80
	Classical ABC	SEMA4B	0.312263	0.432	0.375	1.01e-29
	Classical ABC	RAB29	0.311739	0.309	0.2	5.32e-73
	Classical ABC	DBNL	0.307785	0.521	0.447	1.25e-46
	Classical ABC	PKM	0.305367	0.581	0.48	2.11e-61
	Classical ABC	PTK2	0.305242	0.28	0.17	5.03e-83
	Classical ABC	MTCH1	0.304793	0.416	0.323	7.75e-46
	Classical ABC	LPCAT1	0.303991	0.25	0.158	1.04e-62
	Classical ABC	SERF2	0.303116	0.905	0.902	3.39e-53
	Classical ABC	PTPN1	0.30085	0.629	0.553	1.53e-57
	Classical ABC	PPP1R15A	0.3002	0.863	0.79	3.05e-72
	Classical ABC	CALM2	0.299823	0.683	0.655	1.94e-37
	Classical ABC	POMP	0.299086	0.44	0.34	1.12e-50
	Classical ABC	C4orf48	0.298734	0.28	0.169	7.53e-84
	Classical ABC	PTP4A2	0.297411	0.632	0.609	1.3e-33
	Classical ABC	POLR2L	0.29652	0.431	0.341	1.06e-50
	Classical ABC	CLIP1	0.296341	0.262	0.16	5.4e-75
	Classical ABC	RABGAP1L	0.294484	0.434	0.346	9.71e-47
	Classical ABC	MYL12B	0.293867	0.613	0.53	2.89e-57
	Classical ABC	GNG5	0.293416	0.441	0.358	1.7e-41
	Classical ABC	CSRNP1	0.293293	0.507	0.423	1.78e-40
	Classical ABC	COX8A	0.293067	0.551	0.45	1.33e-62
	Classical ABC	LHPP	0.292707	0.301	0.218	1.72e-41
	Classical ABC	ATP6V0D1	0.292307	0.305	0.19	9.81e-83
	Classical ABC	PER1	0.292073	0.311	0.233	8.18e-38
	Classical ABC	TSC22D3	0.291962	0.988	0.976	3.18e-77
	Classical ABC	LRRFIP1	0.291159	0.681	0.643	1.55e-26
	Classical ABC	EIF4A3	0.290433	0.253	0.179	9.45e-38
	Classical ABC	RNF19A	0.289994	0.473	0.391	1.26e-40
	Classical ABC	IFITM2	0.288908	0.61	0.546	1.19e-41
	Classical ABC	SUMO3	0.288309	0.396	0.301	3.1e-50
	Classical ABC	ARL5A	0.287964	0.409	0.313	9.88e-50
	Classical ABC	EFHD2	0.287851	0.367	0.283	5.25e-44
	Classical ABC	ATP1A1	0.285427	0.316	0.219	1.56e-57
	Classical ABC	GSTP1	0.283394	0.473	0.422	7.57e-24
	Classical ABC	CHCHD2	0.283157	0.834	0.782	5.08e-65
	Classical ABC	IRF2BP2	0.281885	0.434	0.359	2.68e-32
	Classical ABC	ALG13	0.281855	0.39	0.333	5.33e-21
	Classical ABC	CD82	0.281678	0.518	0.448	7.23e-34
	Classical ABC	ARID5B	0.281014	0.599	0.528	1.21e-34
	Classical ABC	PRDX1	0.280889	0.336	0.251	4.87e-42
	Classical ABC	SARAF	0.280656	0.926	0.906	5.35e-33
	Classical ABC	RPS27L	0.280599	0.321	0.246	1.09e-34
	Classical ABC	DUSP5	0.279587	0.266	0.18	2.13e-48
	Classical ABC	SUB1	0.278963	0.681	0.619	1.16e-46
	Classical ABC	ITGB1	0.278596	0.358	0.227	1.01e-86
	Classical ABC	MYO9B	0.277931	0.463	0.382	1.68e-39
	Classical ABC	SNX3	0.277701	0.779	0.729	3.09e-59
	Classical ABC	MAP4K1	0.276904	0.386	0.295	2.78e-47
	Classical ABC	LBH	0.276738	0.502	0.473	1.54e-16
	Classical ABC	NIPA2	0.275787	0.311	0.228	1.62e-40
	Classical ABC	PARP15	0.273284	0.517	0.431	1.58e-44
	Classical ABC	HLA-DMA	0.273033	0.829	0.781	3.59e-63
	Classical ABC	CDKN2D	0.271927	0.433	0.343	1.68e-44
	Classical ABC	OAZ1	0.271622	0.892	0.882	9.13e-69
	Classical ABC	TPM3	0.271467	0.82	0.8	3.61e-66
	Classical ABC	ST6GAL1	0.271167	0.459	0.375	2.14e-40
	Classical ABC	SS18L2	0.270329	0.321	0.231	8.74e-47
	Classical ABC	UGCG	0.269975	0.35	0.256	1.54e-48
	Classical ABC	JAZF1	0.269929	0.396	0.308	2.41e-43
	Classical ABC	RNF141	0.269747	0.339	0.254	1.04e-43
	Classical ABC	UBL5	0.269515	0.584	0.505	7.81e-51
	Classical ABC	PCSK7	0.268485	0.356	0.268	1.43e-44
	Classical ABC	BRK1	0.266829	0.45	0.362	1.29e-45
	Classical ABC	MYADM	0.265594	0.319	0.26	1.33e-20
	Classical ABC	SLC25A3	0.263138	0.699	0.63	6.03e-43
	Classical ABC	ITM2C	0.262977	0.318	0.232	8.36e-42
	Classical ABC	CAPNS1	0.26289	0.42	0.367	4.28e-24
	Classical ABC	UCP2	0.260553	0.654	0.654	1.75e-14
	Classical ABC	UBR4	0.260115	0.334	0.243	1.05e-46
	Classical ABC	CHD1	0.258843	0.584	0.519	1.72e-32
	Classical ABC	HLA-C	0.255063	0.994	0.992	9.68e-106
	Classical ABC	TMA7	0.255025	0.897	0.854	1.24e-83
	Classical ABC	NDUFB2	0.254892	0.44	0.357	2.14e-40
	Classical ABC	ALDOA	0.253731	0.582	0.506	1.1e-37
	Classical ABC	ISCA1	0.253721	0.333	0.27	1.1e-23
	Classical ABC	PHF20	0.252675	0.456	0.395	2.18e-23
	Classical ABC	GPCPD1	0.252624	0.336	0.252	3.78e-39
	Classical ABC	HLA-B	0.252453	0.998	0.999	1.02e-133
	Classical ABC	CCDC50	0.25208	0.511	0.43	1.54e-36
	Classical ABC	FARP2	0.250452	0.252	0.167	6.16e-49
	Anergic ABC	EGR1	3.43368	0.897	0.1	0
	Anergic ABC	DUSP2	2.94532	0.817	0.247	0
	Anergic ABC	IER2	1.80084	0.961	0.69	0
	Anergic ABC	NR4A1	1.64443	0.636	0.2	0
	Anergic ABC	ZFP36	1.27816	0.986	0.902	0
	Anergic ABC	FOS	1.19517	0.949	0.861	1.16e-249
	Anergic ABC	PPP1R15A	1.07119	0.964	0.79	0
	Anergic ABC	FOSB	1.05488	0.898	0.641	0
	Anergic ABC	BCL2A1	1.04701	0.527	0.224	1.81e-264
	Anergic ABC	NFKBIA	1.02613	0.959	0.863	3.86e-259
	Anergic ABC	CDKN1A	0.953683	0.515	0.239	1.58e-190
	Anergic ABC	CD69	0.92769	0.907	0.796	7.85e-139
	Anergic ABC	BTG2	0.902371	0.882	0.716	1.9e-214
	Anergic ABC	NR4A2	0.839794	0.832	0.604	7.77e-168
	Anergic ABC	CD83	0.820228	0.938	0.845	3.03e-144
	Anergic ABC	GNB2L1	0.81868	0.375	0.19	1.24e-85
	Anergic ABC	MCL1	0.814856	0.746	0.545	1.11e-133
	Anergic ABC	AC090498.1	0.773834	0.378	0.191	1.35e-83
	Anergic ABC	PIM3	0.76027	0.535	0.358	5.48e-83
	Anergic ABC	JUN	0.75799	0.959	0.897	2.64e-134
	Anergic ABC	NFKBID	0.754241	0.566	0.342	1.21e-117
	Anergic ABC	TRAF4	0.74658	0.528	0.271	8.24e-157
	Anergic ABC	KLF6	0.737175	0.966	0.906	1.46e-172
	Anergic ABC	GLTSCR2	0.652148	0.341	0.173	7.7e-77
	Anergic ABC	NEAT1	0.647094	0.738	0.535	2.83e-100
	Anergic ABC	NR4A3	0.641264	0.318	0.138	1.21e-115
	Anergic ABC	NFKB1	0.636761	0.654	0.522	2.31e-60
	Anergic ABC	TNFAIP3	0.630247	0.42	0.265	1.33e-60
	Anergic ABC	NFKBIZ	0.622594	0.48	0.327	3.6e-61
	Anergic ABC	ATP5E	0.594168	0.339	0.172	1.21e-71
	Anergic ABC	CSRNP1	0.593016	0.635	0.423	2.05e-100
	Anergic ABC	JUNB	0.592117	0.986	0.936	4.33e-116
	Anergic ABC	HERPUD1	0.590874	0.769	0.606	1.88e-78
	Anergic ABC	SQSTM1	0.579015	0.732	0.579	1.25e-77
	Anergic ABC	KLF10	0.559913	0.347	0.171	8.93e-96
	Anergic ABC	KDM6B	0.552709	0.449	0.274	6.62e-73
	Anergic ABC	SAT1	0.53664	0.826	0.701	6.91e-67
	Anergic ABC	LGALS1	0.53593	0.398	0.216	1.84e-79
	Anergic ABC	TUBB4B	0.490386	0.377	0.23	4.21e-55
	Anergic ABC	DUSP1	0.479593	0.975	0.926	1.89e-63
	Anergic ABC	CRIP1	0.474304	0.7	0.557	1.83e-53
	Anergic ABC	SRGN	0.467256	0.389	0.227	2.46e-63
	Anergic ABC	MYC	0.463372	0.336	0.257	5.91e-17
	Anergic ABC	IER5	0.462912	0.526	0.384	6.12e-51
	Anergic ABC	DDIT3	0.462616	0.312	0.194	7.42e-39
	Anergic ABC	NBEAL1	0.455395	0.343	0.217	2.69e-41
	Anergic ABC	ZC3H12A	0.452617	0.291	0.141	1.3e-78
	Anergic ABC	WSB1	0.44934	0.612	0.468	1.88e-47
	Anergic ABC	CD44	0.448071	0.773	0.668	1.25e-49
	Anergic ABC	GPR183	0.446455	0.513	0.377	2.47e-37
	Anergic ABC	PMAIP1	0.445235	0.611	0.47	6.74e-43
	Anergic ABC	MAP3K8	0.438215	0.707	0.588	1.94e-45
	Anergic ABC	ZFP36L1	0.434366	0.833	0.819	2.77e-09
	Anergic ABC	ITGB1	0.432768	0.361	0.234	8.75e-39
	Anergic ABC	ATP5L	0.430091	0.267	0.141	3.27e-48
	Anergic ABC	NFKB2	0.423564	0.512	0.382	2.38e-36
	Anergic ABC	ATP5G2	0.420788	0.267	0.141	3e-47
	Anergic ABC	MARCKS	0.419462	0.465	0.351	1.6e-31
	Anergic ABC	AC020916.1	0.408989	0.252	0.127	5.18e-57
	Anergic ABC	GADD45B	0.407399	0.513	0.428	2.9e-17
	Anergic ABC	H3F3B	0.395995	0.997	0.989	1.06e-62
	Anergic ABC	DDIT4	0.395904	0.345	0.244	2.91e-25
	Anergic ABC	RELB	0.392983	0.578	0.437	1.17e-40
	Anergic ABC	IRF1	0.392252	0.736	0.697	9.47e-06
	Anergic ABC	REL	0.390655	0.864	0.811	1.73e-34
	Anergic ABC	VOPP1	0.386915	0.497	0.359	3.35e-40
	Anergic ABC	S100A4	0.384475	0.388	0.276	1.28e-27
	Anergic ABC	SLC2A3	0.373533	0.712	0.596	1.01e-36
	Anergic ABC	RHOB	0.372066	0.452	0.37	7.68e-14
	Anergic ABC	NUP58	0.371176	0.491	0.365	1.77e-32
	Anergic ABC	CD82	0.369919	0.587	0.449	1.47e-42
	Anergic ABC	ZFAS1	0.368535	0.907	0.863	1.37e-25
	Anergic ABC	RILPL2	0.367977	0.327	0.193	2.22e-49
	Anergic ABC	ZNF331	0.366876	0.483	0.399	1.52e-12
	Anergic ABC	AHNAK	0.362245	0.687	0.638	4.58e-16
	Anergic ABC	EMP3	0.362231	0.838	0.72	7.08e-46
	Anergic ABC	ADGRE5	0.361716	0.36	0.247	8.57e-29
	Anergic ABC	SNHG15	0.360487	0.403	0.282	3.84e-31
	Anergic ABC	AC007952.4	0.360305	0.333	0.252	2.44e-14
	Anergic ABC	BCL3	0.359679	0.379	0.244	7.21e-41
	Anergic ABC	DNAAF2	0.35714	0.379	0.267	3.99e-29
	Anergic ABC	SRSF2	0.354464	0.636	0.523	1.5e-31
	Anergic ABC	TNFRSF13B	0.351819	0.384	0.227	5.06e-55
	Anergic ABC	PLEK	0.34942	0.401	0.302	1.43e-21
	Anergic ABC	CYCS	0.344729	0.594	0.475	3.63e-29
	Anergic ABC	CDC42EP3	0.342986	0.262	0.139	1.59e-50
	Anergic ABC	S100A6	0.34052	0.639	0.534	1.91e-29
	Anergic ABC	NAMPT	0.337166	0.278	0.165	1.37e-37
	Anergic ABC	PPP1R15B	0.333529	0.365	0.233	5.55e-40
	Anergic ABC	GAPDH	0.333197	0.876	0.81	3.36e-44
	Anergic ABC	IFNGR2	0.329139	0.58	0.482	8.2e-21
	Anergic ABC	DDX21	0.323556	0.697	0.613	2.87e-26
	Anergic ABC	KRAS	0.319606	0.388	0.279	4.61e-25
	Anergic ABC	EIF1	0.315922	1	0.999	5.51e-75
	Anergic ABC	GNG2	0.313501	0.399	0.31	6.06e-15
	Anergic ABC	SOCS1	0.31214	0.268	0.185	2.82e-18
	Anergic ABC	CCNL1	0.306191	0.851	0.779	2.79e-38
	Anergic ABC	MYADM	0.301526	0.312	0.264	0.000170664
	Anergic ABC	PKM	0.299076	0.601	0.485	1.21e-26
	Anergic ABC	YPEL5	0.298923	0.687	0.62	1.08e-11
	Anergic ABC	SYNGR2	0.298098	0.826	0.752	2.96e-22
	Anergic ABC	DNAJA1	0.296733	0.451	0.359	4.28e-17
	Anergic ABC	ARF4	0.296429	0.386	0.273	3.44e-26
	Anergic ABC	TXN	0.296167	0.256	0.168	1.2e-21
	Anergic ABC	IDS	0.29501	0.717	0.606	3.94e-28
	Anergic ABC	CCDC50	0.29453	0.525	0.434	9.53e-19
	Anergic ABC	TOR3A	0.29092	0.301	0.193	1.72e-30
	Anergic ABC	VIM	0.290177	0.829	0.758	2.65e-21
	Anergic ABC	ARHGAP25	0.286261	0.534	0.434	5.64e-20
	Anergic ABC	ARID5A	0.285955	0.305	0.247	4.32e-07
	Anergic ABC	EIF5	0.283985	0.802	0.723	7.63e-27
	Anergic ABC	ODC1	0.279262	0.745	0.656	8.17e-23
	Anergic ABC	ATP1A1	0.278521	0.333	0.224	6.22e-28
	Anergic ABC	IFRD1	0.276939	0.466	0.373	1.71e-15
	Anergic ABC	PCBP2	0.275041	0.913	0.876	8.78e-16
	Anergic ABC	SLC25A3	0.274538	0.734	0.632	7.71e-23
	Anergic ABC	FTH1	0.273026	0.998	0.999	0.0246408
	Anergic ABC	ZFAND5	0.272028	0.422	0.32	4.05e-19
	Anergic ABC	MIDN	0.270329	0.305	0.199	4.09e-27
	Anergic ABC	YWHAH	0.269138	0.396	0.308	1.19e-14
	Anergic ABC	CITED2	0.268103	0.283	0.21	6.83e-13
	Anergic ABC	RHOG	0.265385	0.491	0.4	2.83e-15
	Anergic ABC	MTRNR2L8	0.261033	0.265	0.355	2.46e-11
	Anergic ABC	TNIP2	0.260415	0.259	0.185	5.05e-13
	Anergic ABC	SNHG12	0.258256	0.277	0.208	1.21e-11
	Anergic ABC	PELI1	0.252274	0.602	0.549	1.97e-06
	Anergic ABC	FAM49A	0.250077	0.303	0.217	1.31e-16
