# Supplementary material for: Age-associated B cells predict impaired humoral immunity after COVID-19 vaccination in patients receiving immune checkpoint blockade
Source: Nat Commun. 2023 Jun 27;14:3292. doi: 10.1038/s41467-023-38810-0 (PMC10299999; doi:10.1038/s41467-023-38810-0)
Supplement: Supplementary file 5 — Supplementary Data 2 [file 41467_2023_38810_MOESM5_ESM.xlsx]

## Sheet: Supplementary_Data_File_2
	Supplementarty_Data_File_2. Differentially expressed genes related to Figure 2a
	pct.1	percentage of cells within the classical ABC cluster expressing the gene
	pct.2	percentage of cells outside the classical ABC cluster expressing the gene
	Gene	Average of Log2 fold change	pct.1	pct.2	Adjusted p value
	HSPB1	2.28071	0.478	0.209	0
	RHOB	1.70045	0.721	0.339	0
	LITAF	1.45732	0.695	0.34	0
	EMP3	1.42075	0.94	0.702	0
	NEAT1	1.41222	0.821	0.515	0
	LGALS1	1.3911	0.456	0.2	0
	HES4	1.3611	0.222	0.015	0
	CIB1	1.27194	0.767	0.456	0
	RGS2	1.25121	0.624	0.307	0
	SRGN	1.24907	0.529	0.204	0
	FGR	1.2379	0.552	0.185	0
	SAT1	1.23666	0.875	0.689	0
	LRMP	1.15768	0.618	0.32	0
	TNFRSF1B	1.14656	0.508	0.163	0
	FCRL5	1.12748	0.536	0.226	0
	CRIP1	1.10933	0.759	0.542	0
	ITGAX	1.10787	0.357	0.04	0
	ADGRE5	1.09169	0.557	0.221	0
	YWHAH	1.08109	0.564	0.285	0
	AC090498.1	1.05901	0.394	0.178	3.87122e-285
	MAP3K8	1.04317	0.786	0.573	0
	ZEB2	1.03661	0.711	0.426	0
	TUBB6	1.02243	0.41	0.104	0
	ATP5E	0.991464	0.369	0.16	1.85717e-300
	TMEM2	0.989959	0.243	0.044	0
	IFI30	0.98028	0.397	0.22	6.99634e-234
	MCL1	0.959096	0.757	0.532	0
	ENC1	0.928336	0.309	0.044	0
	RGCC	0.922107	0.256	0.076	0
	FTH1	0.912228	1	0.999	0
	PSAP	0.893805	0.731	0.582	0
	GPR137B	0.893079	0.298	0.037	0
	FCRL3	0.886136	0.566	0.316	0
	FAM49A	0.882743	0.472	0.195	0
	ZNF331	0.868389	0.574	0.385	5.45244e-219
	IDI1	0.861773	0.667	0.448	0
	CREM	0.857275	0.398	0.183	0
	NR4A2	0.856059	0.79	0.595	0
	MPP6	0.854378	0.361	0.123	0
	NKG7	0.806855	0.221	0.066	0
	SEC61B	0.799977	0.654	0.421	0
	COTL1	0.797585	0.806	0.638	0
	GRN	0.771542	0.447	0.23	0
	SELK	0.771122	0.29	0.109	1.27532e-285
	PEA15	0.762514	0.439	0.188	0
	IDS	0.761309	0.769	0.595	2.20589e-263
	NR4A3	0.753822	0.322	0.127	0
	PTP4A1	0.753311	0.271	0.096	2.29711e-300
	LMNA	0.752783	0.233	0.096	5.71352e-193
	HCK	0.751584	0.396	0.125	0
	TMSB4X	0.750269	0.997	0.995	0
	ITGB2	0.746157	0.543	0.401	2.27977e-176
	PPP1R14A	0.745572	0.303	0.13	2.89435e-253
	EMD	0.719075	0.547	0.359	1.56905e-221
	RGS1	0.718977	0.279	0.137	1.78363e-170
	LY6E	0.714886	0.724	0.565	1.41764e-266
	ATP5G2	0.713906	0.305	0.13	8.22642e-230
	WSB1	0.711682	0.658	0.455	2.47702e-265
	GUK1	0.70907	0.655	0.482	8.66613e-214
	TSPAN3	0.704821	0.65	0.451	0
	RHOA	0.694259	0.933	0.848	0
	GABARAPL2	0.693824	0.615	0.398	6.66008e-298
	MS4A1	0.683633	0.969	0.951	0
	ZBTB32	0.6794	0.265	0.062	0
	BORCS5	0.673209	0.405	0.208	9.90022e-252
	INSIG1	0.666428	0.377	0.239	1.48061e-128
	PBX4	0.665613	0.164	0.032	0
	GNB2L1	0.663611	0.392	0.178	2.62696e-214
	BLVRB	0.663409	0.171	0.042	0
	MAP1LC3B	0.655157	0.668	0.517	3.38428e-188
	RIN3	0.655124	0.476	0.261	7.27889e-279
	DAPP1	0.654211	0.518	0.341	1.34225e-216
	HLA-DPA1	0.651327	0.981	0.973	0
	PIKFYVE	0.650305	0.557	0.352	8.73904e-251
	ADAM28	0.649099	0.693	0.603	4.58651e-106
	GPR183	0.647838	0.566	0.364	3.23905e-222
	NR4A1	0.643299	0.382	0.2	5.73241e-209
	ARPC5L	0.643044	0.504	0.295	1.61352e-250
	SOX5	0.640959	0.255	0.049	0
	ITGB7	0.640302	0.396	0.229	7.26496e-195
	BCL2A1	0.63927	0.425	0.216	4.84543e-270
	ITGB2-AS1	0.633747	0.345	0.145	0
	SIGLEC6	0.631448	0.243	0.056	0
	S100A11	0.631435	0.273	0.075	0
	SERPINB1	0.62849	0.498	0.309	1.93519e-217
	DUSP4	0.627578	0.169	0.025	0
	ATP5L	0.625789	0.298	0.13	3.01228e-206
	HSPE1	0.625302	0.475	0.323	1.09792e-140
	B4GALT1	0.625115	0.593	0.391	7.12372e-247
	PHACTR1	0.622591	0.452	0.335	4.3912e-90
	LGMN	0.619261	0.207	0.053	0
	MEF2A	0.612798	0.608	0.427	1.08473e-227
	CD19	0.608842	0.594	0.529	3.06322e-96
	SEPT7	0.606007	0.204	0.064	4.55017e-264
	HLA-DRB5	0.603655	0.876	0.827	9.99794e-118
	HERPUD1	0.598886	0.727	0.601	3.72165e-138
	C19orf43	0.597292	0.249	0.096	3.56945e-220
	KLF2	0.597186	0.955	0.895	1.34149e-277
	C7orf50	0.587577	0.454	0.299	3.96594e-146
	H2AFZ	0.5857	0.5	0.334	4.8299e-160
	CLECL1	0.58395	0.316	0.124	0
	GLTSCR2	0.582722	0.351	0.163	5.20294e-199
	NBEAL1	0.573031	0.357	0.208	9.24527e-137
	HCST	0.569879	0.25	0.114	2.22408e-176
	ACP5	0.56583	0.393	0.212	1.26037e-209
	METRNL	0.563333	0.231	0.047	0
	ARHGAP25	0.560788	0.609	0.42	1.57179e-211
	ARID5A	0.559079	0.372	0.237	2.91793e-115
	ZFP36	0.557977	0.948	0.901	4.69986e-165
	S100A6	0.556327	0.681	0.524	1.92808e-166
	THEMIS2	0.55617	0.315	0.126	6.36651e-295
	ARL4D	0.553843	0.176	0.022	0
	FCGR2B	0.551847	0.471	0.332	2.18149e-138
	HLA-DPB1	0.550401	0.99	0.983	0
	KPNA2	0.547931	0.259	0.098	6.0359e-259
	SYK	0.546699	0.586	0.489	1.07887e-113
	GABARAPL1	0.546462	0.164	0.048	6.83765e-240
	EZR	0.54468	0.968	0.924	2.53194e-273
	ODC1	0.543066	0.772	0.648	1.51416e-162
	HLA-DQA1	0.542525	0.937	0.904	2.48069e-256
	CTD-3252C9.4	0.540177	0.173	0.057	3.27037e-198
	NAMPT	0.532998	0.294	0.157	9.69529e-147
	VIM	0.532493	0.855	0.751	4.37925e-176
	SERTAD1	0.532477	0.272	0.117	1.57668e-204
	KLF6	0.53223	0.953	0.904	3.00266e-238
	NFATC2	0.531911	0.396	0.235	6.16201e-162
	HLA-DRB1	0.528993	0.981	0.97	6.1045e-246
	ISG15	0.524544	0.252	0.134	9.31215e-118
	ASAH1	0.524092	0.462	0.3	1.50149e-159
	TBX21	0.522931	0.212	0.033	0
	CD99	0.516277	0.617	0.45	2.35308e-169
	RAB11FIP1	0.515538	0.406	0.238	1.04813e-169
	GPR18	0.515391	0.33	0.177	1.62001e-162
	FLNA	0.51302	0.651	0.504	7.82309e-161
	TUBA4A	0.510156	0.42	0.28	5.93447e-121
	ATP5D	0.509966	0.202	0.076	1.06521e-184
	FCRL2	0.505365	0.4	0.234	3.69508e-162
	ANXA2	0.50374	0.344	0.198	1.59374e-145
	TNIP2	0.503057	0.335	0.173	1.9504e-177
	SERTAD3	0.502104	0.22	0.062	0
	SNHG15	0.501251	0.401	0.275	7.18396e-99
	SLC38A1	0.49986	0.641	0.511	5.23639e-128
	CD72	0.499247	0.417	0.295	2.71742e-91
	ARPC2	0.494646	0.895	0.802	4.90859e-258
	MT2A	0.491266	0.181	0.058	9.00382e-231
	FAM3C	0.491075	0.486	0.344	3.74053e-111
	ATP6V0E1	0.491002	0.523	0.356	2.91508e-167
	CD164	0.488835	0.52	0.384	2.03949e-124
	PPP3CC	0.488589	0.619	0.458	4.01778e-157
	CLEC2D	0.486199	0.533	0.383	3.53688e-127
	ATF3	0.481501	0.186	0.069	2.28356e-174
	NRROS	0.477564	0.288	0.139	6.54778e-178
	IFNLR1	0.475114	0.211	0.053	0
	AKT2	0.475077	0.407	0.26	1.55388e-131
	ID3	0.472519	0.219	0.123	1.88942e-79
	SLC11A1	0.472402	0.169	0.014	0
	PLEK	0.47003	0.426	0.294	2.38375e-105
	MTSS1	0.469555	0.669	0.541	7.5297e-131
	MAPRE2	0.468631	0.527	0.385	9.58036e-121
	CD63	0.465365	0.345	0.181	1.4291e-183
	LINC-PINT	0.463564	0.342	0.247	2.05151e-63
	CD86	0.463019	0.253	0.111	1.67738e-186
	CDKN1A	0.462129	0.374	0.237	4.04777e-104
	SAMSN1	0.45964	0.212	0.096	9.22983e-141
	CNIH1	0.457037	0.311	0.2	3.69765e-85
	PRKX	0.456882	0.375	0.239	1.36418e-119
	NDUFS5	0.456394	0.471	0.326	1.89791e-117
	MALAT1	0.455938	1	1	0
	RASGRP1	0.454185	0.278	0.126	2.7547e-195
	KRAS	0.452353	0.422	0.269	3.97723e-126
	AP000769.1	0.451136	0.134	0.046	2.8179e-142
	UBC	0.450029	0.971	0.969	1.99757e-184
	TTN	0.449496	0.417	0.324	3.43316e-53
	CD68	0.444801	0.21	0.065	3.1816e-285
	FCRLA	0.438418	0.526	0.466	9.21813e-50
	TUBB4B	0.438051	0.357	0.223	1.18968e-106
	MIDN	0.437392	0.334	0.19	6.60919e-134
	SLC25A29	0.432551	0.201	0.054	0
	CD84	0.432402	0.229	0.087	4.43547e-223
	B2M	0.431636	1	1	0
	PPDPF	0.429137	0.933	0.889	5.08592e-157
	INPP5F	0.428539	0.245	0.122	1.12768e-132
	GABARAP	0.426831	0.821	0.725	1.52997e-176
	TCEB2	0.426603	0.177	0.067	2.21677e-155
	LILRB1	0.425719	0.284	0.147	9.66686e-146
	SNN	0.425025	0.327	0.184	1.03791e-136
	GRB2	0.424896	0.828	0.734	5.06429e-162
	RP5-1171I10.5	0.424516	0.134	0.035	1.87713e-217
	ARL4C	0.423952	0.343	0.251	2.92412e-53
	GAPDH	0.422891	0.884	0.805	6.35833e-176
	TFEC	0.422746	0.208	0.059	0
	TUBB2A	0.422545	0.172	0.055	4.38127e-218
	C6orf1	0.422328	0.138	0.037	2.43824e-216
	CBLB	0.421313	0.428	0.283	3.83163e-117
	CYTH4	0.421181	0.308	0.17	2.60257e-137
	ATXN1	0.416944	0.176	0.039	0
	SLBP	0.415537	0.342	0.218	8.18812e-94
	VOPP1	0.413241	0.492	0.352	1.55924e-110
	SEPT6	0.412498	0.155	0.049	2.93599e-186
	FAM46C	0.410136	0.147	0.048	1.3376e-166
	ATP6V0B	0.405725	0.511	0.377	1.66695e-104
	POU2F2	0.404426	0.643	0.565	4.58167e-82
	RNF11	0.404148	0.248	0.111	6.11559e-170
	SYT1	0.403074	0.139	0.017	0
	RANBP2	0.402276	0.406	0.297	2.07699e-70
	AES	0.40216	0.138	0.052	1.16085e-124
	TOX2	0.401086	0.113	0.006	0
	SCIMP	0.400984	0.337	0.197	5.42172e-123
	H2AFV	0.400832	0.414	0.278	4.48991e-104
	EIF1	0.398868	0.999	0.999	2.49859e-148
	SYT11	0.398296	0.167	0.031	0
	RASGEF1B	0.395638	0.375	0.26	8.41094e-80
	LAPTM5	0.39549	0.992	0.987	3.45341e-187
	WIPF1	0.391121	0.638	0.532	5.9467e-80
	OST4	0.390638	0.777	0.671	4.33131e-127
	BHLHE40	0.389836	0.21	0.09	3.51481e-154
	PLEKHO1	0.387933	0.468	0.381	4.81904e-60
	DUSP2	0.38771	0.365	0.259	1.07032e-68
	UQCRHL	0.387399	0.237	0.132	3.45089e-89
	XIST	0.386642	0.338	0.224	1.97707e-79
	MYL6	0.385763	0.865	0.799	1.08546e-146
	PLXNC1	0.385087	0.229	0.099	1.61035e-168
	EIF4E	0.384876	0.301	0.199	8.0168e-71
	BCAR3	0.383732	0.147	0.027	0
	CLIC1	0.383285	0.746	0.635	7.18749e-115
	SH3BGRL3	0.383219	0.886	0.866	8.76179e-107
	HSPA5	0.383156	0.562	0.487	2.7749e-38
	TFEB	0.382146	0.367	0.243	5.4803e-96
	CDK2AP2	0.380971	0.311	0.186	1.77036e-103
	SPI1	0.379055	0.536	0.408	2.64418e-98
	ZFAND5	0.375823	0.427	0.313	1.33962e-75
	AC079767.4	0.373404	0.12	0.034	6.25886e-172
	EHBP1L1	0.372801	0.337	0.216	1.36871e-94
	MX1	0.371555	0.328	0.211	2.60944e-85
	KLF3	0.37117	0.494	0.358	1.06015e-91
	XBP1	0.370533	0.322	0.21	1.05448e-77
	S100A10	0.370011	0.431	0.331	2.47885e-56
	WHSC1L1	0.368647	0.189	0.087	5.65081e-105
	CALM1	0.367722	0.873	0.825	2.77138e-127
	PCDH9	0.366828	0.27	0.179	3.09083e-55
	NUDT4	0.366755	0.401	0.269	2.52865e-95
	MGEA5	0.366456	0.155	0.063	5.06322e-115
	SEPW1	0.365749	0.104	0.018	2.91345e-267
	HLA-DRA	0.365225	0.998	0.997	8.36951e-233
	NEU1	0.365221	0.207	0.1	7.11292e-114
	CDC42EP3	0.364899	0.249	0.134	1.34827e-107
	TCIRG1	0.363236	0.337	0.221	1.65593e-87
	EEA1	0.362513	0.271	0.154	2.38404e-102
	FTL	0.360907	0.996	0.996	8.41646e-160
	H3F3B	0.35961	0.994	0.989	3.74231e-80
	SRA1	0.359096	0.233	0.126	1.04487e-98
	ADAP1	0.357514	0.154	0.024	0
	TNFRSF13B	0.356387	0.333	0.223	2.04551e-73
	ATP5B	0.355696	0.163	0.069	4.41417e-111
	TOX	0.35418	0.136	0.032	2.15277e-263
	LY9	0.353532	0.447	0.416	2.67721e-15
	POLB	0.353351	0.164	0.083	4.45133e-80
	ATP6V1F	0.353331	0.506	0.392	7.07255e-76
	RABAC1	0.352172	0.57	0.451	8.14917e-85
	AKAP13	0.350297	0.705	0.626	7.36856e-76
	SERPINB9	0.34994	0.333	0.241	2.53193e-52
	AC104024.1	0.349608	0.105	0.02	7.4495e-252
	ST8SIA4	0.348622	0.314	0.202	2.18327e-81
	YPEL5	0.346522	0.687	0.616	3.36927e-52
	SEPT2	0.345865	0.155	0.066	6.19876e-104
	ALOX5AP	0.345761	0.342	0.236	2.39816e-67
	MFSD10	0.345682	0.319	0.246	1.03488e-34
	LILRB2	0.344427	0.11	0.013	0
	GGA2	0.344037	0.555	0.471	3.41592e-49
	RFTN1	0.343978	0.506	0.388	8.50016e-68
	BCAS2	0.343934	0.373	0.281	4.21837e-50
	OGDH	0.343634	0.263	0.146	1.96799e-106
	LINC00936	0.342387	0.13	0.046	3.4293e-127
	DTX1	0.34236	0.209	0.107	1.32122e-96
	PLAC8	0.340432	0.511	0.463	2.27005e-32
	GFOD1	0.339315	0.162	0.061	3.79804e-149
	ATP6V0C	0.338694	0.708	0.62	2.44901e-78
	TP53I11	0.337149	0.215	0.108	1.79709e-108
	MS4A7	0.335927	0.19	0.071	3.21871e-179
	FGD4	0.334478	0.123	0.016	0
	MANBA	0.333733	0.462	0.388	6.40544e-37
	CST7	0.333705	0.074	0.021	4.46156e-105
	GDI2	0.332315	0.585	0.557	5.18823e-30
	HLA-A	0.332308	0.987	0.99	5.30243e-164
	SEMA7A	0.332254	0.162	0.054	2.66175e-182
	SREBF2	0.331959	0.38	0.27	3.18732e-68
	STAT3	0.331767	0.519	0.411	2.1368e-68
	TNF	0.331401	0.131	0.056	1.23825e-90
	LINC01420	0.330728	0.127	0.041	1.19814e-147
	PDIA6	0.3303	0.429	0.312	3.95695e-73
	CLK1	0.330299	0.537	0.451	3.15497e-49
	SHFM1	0.329808	0.138	0.05	3.56672e-130
	PTPN22	0.329563	0.29	0.178	1.89003e-85
	NIN	0.329268	0.552	0.463	1.11955e-50
	PABPC4	0.329174	0.398	0.296	9.50006e-63
	TIMP1	0.328156	0.132	0.033	4.55542e-233
	IL10RA	0.327529	0.475	0.372	1.53039e-60
	NT5C3B	0.32695	0.201	0.084	6.46942e-155
	CYP51A1	0.32545	0.273	0.178	7.61223e-64
	CD47	0.325058	0.651	0.562	5.06929e-62
	DNAAF2	0.324843	0.356	0.263	4.14699e-51
	PTPN6	0.323983	0.65	0.579	2.00996e-58
	USP36	0.323518	0.281	0.196	2.74806e-50
	CNFN	0.323164	0.208	0.115	9.98179e-80
	CD74	0.322779	1	1	3.17586e-181
	GLUD1	0.321919	0.359	0.263	6.27748e-55
	HLA-DQA2	0.321808	0.298	0.253	3.92209e-14
	SLAMF1	0.321759	0.191	0.094	6.72862e-97
	TPM4	0.321486	0.388	0.292	9.99732e-53
	ISCU	0.320454	0.7	0.597	2.33258e-87
	SNU13	0.319607	0.566	0.475	4.13328e-49
	CMTM6	0.319482	0.544	0.439	9.37731e-65
	CD79A	0.319129	0.946	0.948	4.14181e-70
	ATP5G3	0.318708	0.153	0.062	4.07409e-114
	CYCS	0.317908	0.527	0.475	2.4845e-23
	LSP1	0.317818	0.692	0.748	2.71672e-26
	SELT	0.317461	0.168	0.075	2.1417e-100
	MICAL1	0.31699	0.321	0.216	2.0859e-68
	LRRK2	0.316247	0.273	0.175	2.41431e-67
	TROVE2	0.316088	0.116	0.037	8.59233e-136
	SBDS	0.315733	0.662	0.577	7.33257e-61
	SGK1	0.314483	0.156	0.084	1.63192e-61
	OTUD1	0.314223	0.29	0.216	1.35583e-34
	PTPN2	0.313985	0.347	0.238	3.377e-69
	HLA-DQB1	0.31347	0.913	0.906	4.59065e-80
	SEMA4B	0.312263	0.432	0.375	1.01433e-29
	RAB29	0.311739	0.309	0.2	5.31665e-73
	MACROD2	0.31016	0.22	0.139	6.42003e-52
	SACS	0.30866	0.159	0.068	5.48835e-115
	DYNLT1	0.308301	0.205	0.117	2.96318e-69
	DBNL	0.307785	0.521	0.447	1.2466e-46
	ADAM15	0.307154	0.149	0.042	2.07621e-225
	SPON2	0.307097	0.11	0.027	9.14576e-201
	PKM	0.305367	0.581	0.48	2.11435e-61
	PTK2	0.305242	0.28	0.17	5.02769e-83
	MTCH1	0.304793	0.416	0.323	7.75293e-46
	LPCAT1	0.303991	0.25	0.158	1.04468e-62
	USMG5	0.303573	0.122	0.045	2.49225e-109
	SERF2	0.303116	0.905	0.902	3.39089e-53
	IFITM3	0.303023	0.201	0.128	2.66992e-47
	ATP5I	0.301731	0.146	0.06	2.13938e-104
	HOPX	0.300858	0.156	0.091	6.18391e-46
	PTPN1	0.30085	0.629	0.553	1.53036e-57
	CLN8	0.300829	0.176	0.074	3.05117e-131
	CTA-29F11.1	0.300814	0.087	0.022	2.39472e-146
	PAG1	0.300709	0.188	0.109	3.26303e-60
	PPP1R15A	0.3002	0.863	0.79	3.05252e-72
	CALM2	0.299823	0.683	0.655	1.94037e-37
	EBLN3	0.299267	0.149	0.068	9.17033e-86
	POMP	0.299086	0.44	0.34	1.12304e-50
	C4orf48	0.298734	0.28	0.169	7.53077e-84
	C14orf2	0.297893	0.132	0.051	1.84189e-108
	PTP4A2	0.297411	0.632	0.609	1.30289e-33
	AGTPBP1	0.296792	0.223	0.128	7.85849e-77
	POLR2L	0.29652	0.431	0.341	1.06151e-50
	CLIP1	0.296341	0.262	0.16	5.40322e-75
	RBPMS2	0.294969	0.091	0.002	0
	RABGAP1L	0.294484	0.434	0.346	9.70973e-47
	MYL12B	0.293867	0.613	0.53	2.89085e-57
	GNG5	0.293416	0.441	0.358	1.70443e-41
	CSRNP1	0.293293	0.507	0.423	1.78352e-40
	COX8A	0.293067	0.551	0.45	1.33246e-62
	LHPP	0.292707	0.301	0.218	1.72063e-41
	ATP6V0D1	0.292307	0.305	0.19	9.8088e-83
	PER1	0.292073	0.311	0.233	8.18456e-38
	TSC22D3	0.291962	0.988	0.976	3.1831e-77
	LRRFIP1	0.291159	0.681	0.643	1.55394e-26
	EIF4A3	0.290433	0.253	0.179	9.45113e-38
	FAM96B	0.290359	0.129	0.051	1.50157e-103
	RNF19A	0.289994	0.473	0.391	1.25716e-40
	RBKS	0.289854	0.123	0.057	6.66332e-70
	IFITM2	0.288908	0.61	0.546	1.18815e-41
	SUMO3	0.288309	0.396	0.301	3.10211e-50
	ARL5A	0.287964	0.409	0.313	9.87841e-50
	EFHD2	0.287851	0.367	0.283	5.25287e-44
	SYNJ2	0.287495	0.16	0.071	4.89741e-104
	ATP1A1	0.285427	0.316	0.219	1.5596e-57
	AAED1	0.283665	0.11	0.038	3.00004e-109
	GSTP1	0.283394	0.473	0.422	7.57386e-24
	CHCHD2	0.283157	0.834	0.782	5.08229e-65
	BTG3	0.282835	0.227	0.15	4.88506e-45
	TXNDC11	0.28212	0.246	0.157	7.7575e-57
	IRF2BP2	0.281885	0.434	0.359	2.67738e-32
	ALG13	0.281855	0.39	0.333	5.3322e-21
	CD82	0.281678	0.518	0.448	7.22548e-34
	AC020914.1	0.281136	0.127	0.025	1.49978e-296
	ARID5B	0.281014	0.599	0.528	1.21071e-34
	PRDX1	0.280889	0.336	0.251	4.8749e-42
	SARAF	0.280656	0.926	0.906	5.3463e-33
	RPS27L	0.280599	0.321	0.246	1.0888e-34
	MAP1LC3A	0.279598	0.121	0.041	1.26551e-132
	DUSP5	0.279587	0.266	0.18	2.12509e-48
	SUB1	0.278963	0.681	0.619	1.16277e-46
	ITGB1	0.278596	0.358	0.227	1.01196e-86
	TMEM57	0.278516	0.092	0.03	1.50036e-99
	MYO9B	0.277931	0.463	0.382	1.68172e-39
	C11orf31	0.277857	0.141	0.06	2.62066e-91
	SNX3	0.277701	0.779	0.729	3.08841e-59
	MAP4K1	0.276904	0.386	0.295	2.78429e-47
	C6orf48	0.27682	0.177	0.093	2.23137e-67
	LBH	0.276738	0.502	0.473	1.54124e-16
	SNX8	0.276494	0.226	0.138	5.41668e-62
	PRAG1	0.276458	0.172	0.078	1.15696e-108
	OAS1	0.275873	0.183	0.095	1.07545e-80
	NIPA2	0.275787	0.311	0.228	1.61987e-40
	SUN1	0.274226	0.219	0.142	6.42257e-47
	PARP15	0.273284	0.517	0.431	1.57685e-44
	HLA-DMA	0.273033	0.829	0.781	3.5867e-63
	MRPL40	0.272856	0.236	0.143	6.63273e-68
	GLA	0.27218	0.17	0.098	8.38852e-53
	CDKN2D	0.271927	0.433	0.343	1.6836e-44
	OAZ1	0.271622	0.892	0.882	9.12663e-69
	TPM3	0.271467	0.82	0.8	3.6149e-66
	ST6GAL1	0.271167	0.459	0.375	2.13821e-40
	RRP12	0.270824	0.185	0.117	3.03466e-42
	SYTL3	0.27061	0.095	0.023	9.78274e-166
	SS18L2	0.270329	0.321	0.231	8.73847e-47
	UGCG	0.269975	0.35	0.256	1.54476e-48
	JAZF1	0.269929	0.396	0.308	2.41284e-43
	RNF141	0.269747	0.339	0.254	1.03915e-43
	UBL5	0.269515	0.584	0.505	7.81038e-51
	SGK223	0.268968	0.069	0.006	0
	ZBTB43	0.268944	0.167	0.101	2.8829e-45
	PCSK7	0.268485	0.356	0.268	1.42934e-44
	CRY2	0.266946	0.191	0.121	2.68857e-45
	BRK1	0.266829	0.45	0.362	1.29108e-45
	SIGLEC10	0.266192	0.244	0.168	7.40909e-41
	ZCCHC11	0.2658	0.146	0.068	6.83227e-76
	MYADM	0.265594	0.319	0.26	1.33493e-20
	SLC25A3	0.263138	0.699	0.63	6.02562e-43
	ITM2C	0.262977	0.318	0.232	8.35968e-42
	CAPNS1	0.26289	0.42	0.367	4.28266e-24
	PGAP1	0.262598	0.071	0.014	2.73673e-167
	LRRFIP2	0.261753	0.235	0.169	1.32686e-31
	MMP24-AS1	0.261388	0.09	0.022	9.51527e-153
	UCP2	0.260553	0.654	0.654	1.75224e-14
	UBR4	0.260115	0.334	0.243	1.04572e-46
	MAP4K3	0.259064	0.123	0.042	2.80715e-133
	CHD1	0.258843	0.584	0.519	1.71998e-32
	POLH	0.257961	0.147	0.066	1.08351e-90
	FXYD1	0.257065	0.173	0.102	2.06436e-50
	ACOT9	0.255583	0.147	0.083	1.05304e-48
	MNDA	0.255177	0.167	0.081	6.8929e-87
	HLA-C	0.255063	0.994	0.992	9.67724e-106
	TMA7	0.255025	0.897	0.854	1.24082e-83
	NDUFB2	0.254892	0.44	0.357	2.14292e-40
	HOTAIRM1	0.254685	0.14	0.063	3.38718e-85
	ADAP2	0.254232	0.118	0.038	3.04432e-141
	RHEB	0.254016	0.224	0.15	4.2205e-42
	ALDOA	0.253731	0.582	0.506	1.1048e-37
	ISCA1	0.253721	0.333	0.27	1.10308e-23
	BBC3	0.253581	0.172	0.093	2.8986e-64
	CASP9	0.253092	0.131	0.061	3.74139e-74
	PHF20	0.252675	0.456	0.395	2.17512e-23
	GPCPD1	0.252624	0.336	0.252	3.78061e-39
	HLA-B	0.252453	0.998	0.999	1.02255e-133
	CCDC50	0.25208	0.511	0.43	1.53833e-36
	GSN	0.250589	0.128	0.072	1.07506e-41
	FARP2	0.250452	0.252	0.167	6.16052e-49
	MOXD1	0.25006	0.092	0.024	9.9195e-149
	KIAA1551	0.249869	0.12	0.052	1.25205e-73
	STRAP	0.248919	0.501	0.426	2.30068e-34
	ARHGDIA	0.248879	0.58	0.508	2.63689e-35
	GEN1	0.24827	0.145	0.069	1.31743e-80
	STX11	0.247077	0.107	0.039	1.86028e-102
	DNAJB6	0.246487	0.342	0.263	2.54909e-35
	ST6GALNAC4	0.246203	0.2	0.115	2.08084e-63
	IFI44L	0.24605	0.138	0.093	2.87494e-21
	DCXR	0.245743	0.332	0.249	9.33859e-39
	DUSP8	0.24402	0.115	0.042	4.37882e-110
	CTSZ	0.24388	0.518	0.508	1.20299e-12
	PTPN7	0.243658	0.147	0.072	1.44505e-71
	DDAH2	0.243604	0.293	0.212	9.40821e-41
	PRMT9	0.243581	0.144	0.083	5.42611e-43
	ARF6	0.243225	0.735	0.695	6.00309e-43
	TYMP	0.242315	0.214	0.138	5.22397e-45
	TPP1	0.242139	0.302	0.216	6.4497e-44
	PRKD3	0.241301	0.35	0.275	3.16524e-30
	SEC11C	0.241299	0.31	0.23	2.85949e-36
	AREG	0.240803	0.273	0.243	3.00152e-05
	IFI27L2	0.240707	0.265	0.176	4.46048e-53
	TRABD	0.240197	0.333	0.278	9.80436e-17
	RNF139	0.239891	0.314	0.237	2.03552e-33
	AIM1	0.239294	0.079	0.024	1.92867e-102
	ITSN2	0.238757	0.683	0.634	7.52005e-38
	FAM53C	0.237939	0.188	0.119	4.16276e-41
	RAB4A	0.237908	0.299	0.229	1.78416e-29
	SPINT2	0.237283	0.419	0.348	1.13914e-29
	RAB31	0.237085	0.228	0.141	7.19725e-56
	WNT16	0.236567	0.087	0.019	1.20261e-182
	DDIT3	0.236566	0.247	0.194	2.43398e-19
	IQSEC1	0.236259	0.4	0.35	4.7976e-17
	CYSTM1	0.235503	0.119	0.063	1.73693e-46
	CREB5	0.235198	0.069	0.012	1.90061e-177
	TMEM55B	0.234391	0.114	0.05	1.09854e-68
	JOSD1	0.234026	0.213	0.147	3.31193e-35
	TCEB1	0.233754	0.114	0.047	7.9762e-81
	HCG18	0.233693	0.263	0.192	3.58979e-32
	NANS	0.233543	0.143	0.068	2.07057e-78
	NOP58	0.233314	0.527	0.475	9.47681e-21
	KIF3B	0.232889	0.173	0.095	1.50274e-63
	TRAPPC1	0.23258	0.47	0.394	6.56547e-32
	UBE2D3	0.232165	0.75	0.701	5.85544e-31
	ETF1	0.232075	0.288	0.214	3.38307e-33
	VASP	0.232066	0.412	0.342	2.02266e-28
	UBASH3B	0.231242	0.081	0.016	1.90655e-184
	IFRD1	0.231207	0.404	0.374	1.47743e-07
	WDR37	0.231114	0.16	0.094	8.9773e-46
	TENT5A	0.230788	0.153	0.085	4.03897e-52
	SLC2A3	0.23075	0.659	0.595	1.09238e-28
	CD48	0.230429	0.763	0.718	6.70503e-38
	G3BP2	0.230255	0.517	0.454	7.21949e-27
	BSG	0.229907	0.354	0.273	7.34824e-36
	TSPYL2	0.228395	0.363	0.3	2.45032e-21
	C20orf24	0.228055	0.092	0.033	3.80454e-84
	OTULIN	0.227756	0.227	0.148	1.00564e-45
	CD151	0.227724	0.108	0.038	5.24221e-110
	TPI1	0.226924	0.484	0.421	2.45325e-28
	ARMCX3	0.226837	0.192	0.132	3.78296e-30
	TET2	0.226735	0.282	0.2	1.73462e-40
	PTPN12	0.226544	0.211	0.132	3.5912e-49
	CNPY3	0.226488	0.546	0.49	9.05484e-28
	ARPP19	0.226398	0.354	0.296	2.60174e-19
	TACC1	0.226292	0.393	0.324	2.04187e-26
	MAT2A	0.2262	0.285	0.223	4.15684e-24
	SELENOW	0.226078	0.264	0.19	6.50871e-35
	TMC6	0.225668	0.42	0.354	5.08589e-24
	CMTM3	0.225415	0.119	0.053	2.12741e-71
	CARD11	0.224991	0.316	0.241	5.0314e-32
	IFT57	0.224588	0.516	0.452	8.48057e-27
	NAPA	0.224448	0.347	0.265	2.53e-35
	CASP8	0.2244	0.31	0.239	8.97103e-30
	SEPT9	0.223918	0.13	0.063	1.6048e-61
	MTMR6	0.223098	0.22	0.159	6.1742e-27
	RNF149	0.22269	0.277	0.213	2.64788e-25
	DBF4	0.221871	0.339	0.276	4.42092e-22
	GTF2E2	0.221586	0.274	0.208	8.46245e-28
	CXCR3	0.220641	0.102	0.03	1.77533e-139
	KLK1	0.220594	0.099	0.052	9.64885e-40
	LAPTM4A	0.220392	0.382	0.308	3.90082e-28
	KBTBD8	0.220276	0.141	0.077	3.01729e-51
	PLIN2	0.219229	0.153	0.08	6.30722e-63
	CTSC	0.219151	0.18	0.105	1.05132e-53
	PEBP1	0.219073	0.508	0.449	2.67405e-22
	PPFIBP2	0.218967	0.184	0.12	2.58329e-37
	ARL4A	0.217656	0.437	0.402	8.47202e-09
	RNASET2	0.217611	0.715	0.691	2.9654e-27
	FGFR1	0.217525	0.052	0.005	4.47698e-231
	ST3GAL5	0.217101	0.194	0.12	7.212e-47
	CBX4	0.216859	0.349	0.295	2.54145e-16
	LRRC25	0.216734	0.087	0.017	1.43816e-200
	MIR155HG	0.216555	0.109	0.06	9.67402e-35
	HEXB	0.216551	0.169	0.098	1.6833e-50
	AC004687.1	0.216502	0.316	0.268	4.94636e-14
	TOMM5	0.216225	0.371	0.299	6.9884e-28
	MSMO1	0.21612	0.124	0.076	4.69759e-30
	NGLY1	0.215924	0.497	0.441	1.28927e-20
	SSR4	0.215777	0.676	0.614	3.23448e-34
	NR1H2	0.215492	0.458	0.391	2.92701e-24
	CD80	0.215472	0.115	0.049	2.54065e-79
	SH3TC1	0.215107	0.176	0.107	2.03048e-45
	LAMP1	0.214396	0.409	0.343	6.72995e-24
	CCPG1	0.21434	0.196	0.135	5.20398e-29
	RIOK3	0.21363	0.422	0.35	5.89575e-28
	EPN1	0.213463	0.318	0.246	2.04553e-28
	TSEN54	0.213335	0.121	0.052	2.26724e-81
	CCDC107	0.212416	0.243	0.167	1.59726e-38
	CORO1B	0.212258	0.231	0.163	1.98787e-31
	ST3GAL1	0.211373	0.297	0.229	3.24012e-26
	ENSA	0.211276	0.507	0.44	9.06916e-24
	PLD4	0.209645	0.297	0.236	5.01512e-21
	GPX4	0.20936	0.629	0.567	1.75621e-29
	NOP10	0.20935	0.274	0.203	2.48081e-30
	COPE	0.209326	0.43	0.366	6.19643e-25
	MPST	0.209253	0.127	0.051	6.01036e-102
	H2AFX	0.208939	0.16	0.105	1.53947e-28
	LINC01013	0.208796	0.091	0.033	6.29075e-84
	PPIA	0.208761	0.948	0.936	6.14953e-68
	TLE3	0.208501	0.241	0.17	1.55639e-33
	TMED5	0.208148	0.295	0.223	6.33659e-29
	IFNAR2	0.208	0.265	0.191	2.67333e-34
	TBC1D9B	0.207907	0.245	0.17	4.73555e-37
	ARFGAP3	0.206832	0.194	0.128	5.72395e-36
	CSGALNACT1	0.206008	0.209	0.149	5.20392e-26
	MCOLN2	0.20596	0.135	0.082	1.78791e-33
	LIMK1	0.205312	0.167	0.095	5.52928e-53
	VIMP	0.205019	0.072	0.02	7.67141e-106
	MPEG1	0.205009	0.224	0.16	7.83991e-28
	ILF3-AS1	0.204724	0.079	0.029	6.7473e-72
	CPEB4	0.204181	0.153	0.099	1.05652e-28
	TRIB1	0.20413	0.073	0.019	2.25183e-115
	SCPEP1	0.204053	0.309	0.237	8.31903e-27
	C14orf166	0.20399	0.123	0.061	4.41752e-54
	PRPSAP2	0.203955	0.178	0.131	6.01686e-19
	SNTB1	0.203934	0.135	0.064	2.91087e-74
	PYHIN1	0.203785	0.114	0.048	1.70536e-78
	PFDN2	0.20368	0.268	0.204	1.3597e-24
	SH3GL1	0.203494	0.174	0.109	7.49425e-40
	C4orf3	0.202563	0.498	0.432	1.185e-23
	PCBP2	0.200991	0.894	0.876	2.89258e-26
	PTPRS	0.200801	0.07	0.012	2.61467e-184
	NDUFAF3	0.200762	0.211	0.141	1.61919e-36
	DRAM1	0.200017	0.099	0.041	1.67464e-69
	RHOC	0.199709	0.141	0.083	2.38305e-40
	HMGN3	0.199528	0.347	0.279	7.91949e-25
	TMEM175	0.19943	0.243	0.176	2.65763e-29
	ANXA4	0.198645	0.225	0.154	1.15193e-35
	UPF2	0.198625	0.48	0.426	1.72888e-18
	LY96	0.198423	0.121	0.054	7.77469e-74
	ARF5	0.198281	0.449	0.381	7.37331e-24
	RAB8B	0.197742	0.277	0.22	4.90075e-19
	AP2S1	0.197716	0.267	0.196	3.19562e-31
	IFI6	0.197443	0.137	0.103	3.32436e-11
	NDUFV2	0.197284	0.453	0.398	2.31476e-16
	NLRC5	0.197077	0.268	0.199	1.70863e-28
	C8orf59	0.197038	0.125	0.066	2.53536e-46
	HSPD1	0.196231	0.363	0.316	1.05931e-11
	KDM4B	0.196115	0.343	0.282	3.00884e-19
	DNTTIP2	0.19594	0.409	0.355	1.01917e-16
	TOLLIP	0.195929	0.171	0.099	1.3881e-50
	RHOBTB2	0.195628	0.15	0.079	1.62444e-60
	C15orf39	0.195428	0.122	0.063	9.3075e-50
	STX12	0.195055	0.275	0.214	9.29528e-21
	PLEKHM2	0.194864	0.342	0.281	1.05849e-19
	ARHGAP27	0.194382	0.223	0.158	1.4596e-29
	MTMR9	0.194139	0.137	0.085	7.63882e-32
	VSIR	0.193967	0.187	0.138	3.56071e-18
	MT-ATP8	0.193763	0.927	0.881	4.30876e-45
	DNAJC1	0.193583	0.196	0.131	8.95816e-34
	FAM96A	0.193582	0.1	0.044	5.25053e-60
	PSMA7	0.193291	0.507	0.437	4.92947e-26
	EPOR	0.192973	0.074	0.022	2.36331e-99
	MT-ND4L	0.192863	0.997	0.997	4.9076e-36
	PGLS	0.192326	0.353	0.296	3.29401e-18
	ZEB2-AS1	0.192264	0.083	0.022	8.28203e-133
	UAP1	0.192094	0.112	0.065	1.88768e-32
	SYNGR2	0.191557	0.794	0.751	1.04707e-25
	DGKD	0.190991	0.441	0.378	3.76984e-20
	TALDO1	0.190986	0.302	0.239	1.14032e-21
	SFT2D2	0.190971	0.289	0.221	4.39442e-25
	RBL1	0.190736	0.139	0.08	1.84392e-42
	DGKG	0.190695	0.076	0.015	2.54811e-174
	DPP7	0.190418	0.411	0.352	1.74815e-19
	IGFLR1	0.189779	0.293	0.237	6.69753e-19
	WARS	0.189613	0.213	0.149	6.37157e-30
	SERPINB6	0.188769	0.188	0.121	5.46893e-38
	RSL24D1	0.188477	0.618	0.57	1.21492e-16
	UBE2E3	0.187988	0.266	0.203	8.52032e-25
	CD1C	0.187861	0.165	0.131	4.09481e-08
	CYBA	0.187797	0.838	0.889	6.26827e-19
	GLTP	0.187615	0.238	0.175	2.23111e-25
	POLM	0.187522	0.202	0.14	8.36356e-29
	FOXP4	0.187322	0.162	0.101	4.69503e-35
	RP11-325F22.2	0.187317	0.086	0.034	8.99451e-62
	SMC6	0.18707	0.388	0.337	3.9897e-13
	SERPINB8	0.186927	0.112	0.043	6.09031e-93
	RASSF5	0.186894	0.37	0.31	1.61403e-18
	MTPN	0.186704	0.697	0.659	1.4914e-24
	SLAMF7	0.186599	0.071	0.02	4.20771e-105
	RHOG	0.186454	0.467	0.397	3.19087e-23
	DENND3	0.186393	0.217	0.175	1.48635e-11
	PAPD4	0.186299	0.09	0.042	8.37207e-46
	HSP90AA1	0.186262	0.786	0.759	1.79112e-22
	TMCO3	0.186065	0.145	0.076	1.69353e-58
	RILPL2	0.185608	0.253	0.192	1.47425e-21
	ARID3A	0.184863	0.13	0.064	5.12294e-62
	SAR1A	0.184257	0.15	0.097	9.64893e-28
	RP11-386I14.4	0.184008	0.069	0.025	6.8463e-61
	WDFY4	0.183816	0.43	0.378	6.47632e-16
	CAPZB	0.183605	0.549	0.522	2.47798e-14
	TMUB1	0.183548	0.323	0.263	9.34562e-19
	UBQLN1	0.183454	0.361	0.313	3.63843e-12
	C1orf132	0.183382	0.06	0.016	3.01948e-85
	EBI3	0.182589	0.091	0.034	1.4999e-80
	CMC2	0.181688	0.163	0.106	6.60066e-30
	TES	0.181552	0.297	0.237	4.66281e-20
	TMEM70	0.181296	0.13	0.077	8.14884e-34
	SPCS2	0.181267	0.435	0.376	5.3853e-17
	EDF1	0.180983	0.659	0.617	3.74054e-22
	CXorf40A	0.180495	0.108	0.055	6.03509e-45
	TM9SF2	0.180109	0.361	0.304	5.10807e-17
	PHF6	0.180095	0.194	0.142	1.4322e-20
	H2AFJ	0.179679	0.159	0.114	5.78323e-18
	TLN1	0.179592	0.498	0.489	4.02613e-05
	GNB2	0.179046	0.464	0.409	1.10684e-18
	HOOK3	0.178789	0.36	0.311	1.19235e-12
	DOCK10	0.178684	0.338	0.274	1.02694e-20
	SDCBP	0.1785	0.24	0.189	6.28108e-15
	MIR22HG	0.17833	0.08	0.023	7.31507e-111
	GALNT3	0.177986	0.14	0.092	1.60055e-23
	ATP5A1	0.177951	0.09	0.039	1.1157e-53
	UNC119	0.177575	0.327	0.269	3.16124e-16
	DDIT4	0.177244	0.277	0.245	3.56201e-05
	CCNG2	0.177209	0.267	0.226	1.9577e-08
	KLHL18	0.176982	0.168	0.111	1.68398e-28
	MYLIP	0.17664	0.394	0.344	2.92287e-12
	RELT	0.176603	0.177	0.121	2.23731e-26
	DYNC1H1	0.176334	0.369	0.321	1.04041e-13
	NCOA3	0.176205	0.592	0.55	1.7826e-15
	SGPP1	0.176075	0.165	0.11	1.35811e-28
	KCNN4	0.176029	0.124	0.073	6.94987e-33
	PRR13	0.175428	0.653	0.63	2.26578e-16
	C19orf60	0.175166	0.071	0.022	2.08875e-83
	ZNF791	0.174862	0.281	0.223	1.64091e-18
	SRSF2	0.174736	0.56	0.524	8.97178e-10
	COX14	0.174325	0.337	0.281	1.4225e-17
	TRAF1	0.174314	0.059	0.025	5.64821e-41
	LINC00152	0.174272	0.043	0.006	2.54891e-147
	NENF	0.173872	0.264	0.2	6.76097e-24
	SLC7A7	0.173392	0.112	0.052	1.19213e-61
	PTPRCAP	0.173332	0.623	0.632	1.6722e-05
	RPL36AL	0.173253	0.892	0.889	2.52237e-18
	ROMO1	0.173221	0.408	0.355	3.00747e-15
	COX17	0.173034	0.368	0.314	2.87082e-14
	UQCRH	0.17294	0.708	0.679	6.79978e-12
	CCDC109B	0.172925	0.073	0.027	1.52369e-61
	ITGAV	0.172767	0.059	0.014	1.17958e-108
	SPATA13	0.172559	0.091	0.036	1.87879e-71
	PLCG2	0.172484	0.505	0.465	9.77506e-14
	TP53INP2	0.17248	0.099	0.041	2.64311e-69
	GZF1	0.171962	0.097	0.049	2.96117e-42
	RP11-444D3.1	0.17196	0.042	0.001	0
	HSF1	0.171943	0.339	0.29	3.91113e-12
	PPP1CA	0.171842	0.525	0.522	2.49676e-05
	HMOX1	0.171811	0.086	0.024	1.9097e-122
	PPP1R16B	0.171584	0.315	0.261	1.07553e-14
	PFKL	0.171543	0.363	0.322	8.96178e-10
	SOX4	0.171343	0.109	0.083	2.31731e-05
	MAPK8IP3	0.17128	0.371	0.312	1.70609e-15
	ZDHHC21	0.171197	0.274	0.22	1.3072e-17
	DIAPH1	0.17103	0.285	0.227	1.75318e-17
	ALG2	0.17062	0.15	0.096	1.90584e-29
	LRRC32	0.170603	0.042	0.003	1.3762e-206
	MIR3681HG	0.170239	0.066	0.012	1.71263e-161
	MT1X	0.170202	0.082	0.022	5.93621e-128
	PPP4C	0.170184	0.377	0.32	1.77989e-16
	HSPA4	0.17016	0.317	0.275	1.15354e-08
	WDR83OS	0.170145	0.435	0.376	6.67487e-18
	DDA1	0.169737	0.211	0.158	2.34432e-18
	MAPRE1	0.169427	0.296	0.24	2.71383e-16
	RP11-707G18.1	0.169168	0.061	0.023	1.82532e-50
	NDUFA6	0.169073	0.321	0.268	1.42106e-14
	ESYT2	0.168984	0.208	0.159	5.01799e-16
	GOLPH3	0.16893	0.303	0.247	2.03695e-16
	SIVA1	0.168877	0.321	0.264	3.64376e-16
	UPP1	0.168838	0.064	0.024	1.42651e-56
	LGALS8	0.168806	0.162	0.107	2.85182e-27
	DOK3	0.168723	0.164	0.103	2.41978e-35
	ANK3	0.168437	0.127	0.073	2.14283e-36
	PACSIN2	0.16818	0.153	0.095	2.58772e-33
	FAM46A	0.167584	0.053	0.012	2.25682e-102
	KRTCAP2	0.167483	0.489	0.448	1.93034e-12
	FAM50A	0.16733	0.202	0.147	1.05103e-21
	POLR1C	0.166938	0.121	0.066	1.26457e-41
	SELO	0.166748	0.07	0.027	1.24697e-57
	SEMA4D	0.166437	0.168	0.134	1.11686e-07
	RP3-402G11.26	0.166184	0.054	0.013	1.30028e-93
	BHLHE41	0.166165	0.101	0.051	3.74687e-43
	SRGAP2	0.166114	0.112	0.054	2.06746e-53
	GRHPR	0.16595	0.22	0.171	5.52617e-15
	ANAPC11	0.165934	0.291	0.235	4.4149e-16
	PIK3AP1	0.165679	0.357	0.315	1.46917e-09
	RBM3	0.165218	0.855	0.826	1.79026e-20
	OSER1	0.165164	0.341	0.307	2.39021e-06
	CHRNE	0.164793	0.055	0.008	5.32334e-166
	C10orf54	0.164479	0.058	0.018	2.98673e-66
	MYL12A	0.164432	0.698	0.663	4.49804e-15
	PPP1R2	0.16436	0.573	0.534	7.40782e-11
	DDX21	0.164335	0.637	0.614	6.00291e-09
	RAPGEF1	0.163918	0.396	0.348	5.83795e-11
	CCNH	0.163835	0.373	0.331	2.41679e-09
	PTPN18	0.163476	0.326	0.283	3.1203e-09
	NRBP1	0.163115	0.256	0.199	2.6367e-18
	NAGK	0.162933	0.2	0.145	1.74492e-21
	CORO1C	0.162926	0.149	0.095	2.35406e-29
	SNX5	0.162433	0.35	0.293	4.91588e-16
	MIF4GD	0.162256	0.198	0.146	1.02451e-19
	HERPUD2	0.162234	0.329	0.286	3.22432e-09
	MVP	0.161955	0.203	0.144	1.22042e-25
	JMJD6	0.161865	0.131	0.087	1.13787e-21
	RNPEPL1	0.161774	0.333	0.288	3.91357e-11
	IQGAP2	0.161532	0.124	0.075	4.03627e-29
	ZNF703	0.161451	0.079	0.04	8.18185e-33
	RNF114	0.16124	0.3	0.263	8.88098e-07
	NAPSA	0.161192	0.244	0.216	0.00168031
	MRPL41	0.161025	0.234	0.176	2.82178e-20
	AHI1	0.160952	0.148	0.098	7.52265e-25
	FAM43A	0.160799	0.11	0.057	8.42911e-44
	RP3-395M20.12	0.160477	0.055	0.017	4.63675e-69
	IQGAP1	0.160469	0.669	0.634	4.0236e-14
	PDIA3	0.160334	0.597	0.566	1.2113e-11
	ANKRD37	0.160232	0.15	0.11	6.94179e-14
	STK17B	0.160154	0.786	0.763	8.39469e-17
	FAM195B	0.159857	0.051	0.01	1.86696e-112
	SLC1A5	0.15983	0.1	0.044	3.29951e-63
	PIGB	0.159798	0.244	0.196	6.13096e-13
	FOXO3	0.159131	0.158	0.11	1.37465e-19
	PRNP	0.158907	0.348	0.31	1.43414e-07
	IFITM1	0.158883	0.414	0.391	0.00453972
	SNHG12	0.158723	0.24	0.207	2.18224e-05
	TBKBP1	0.158385	0.065	0.009	5.36951e-217
	UQCRQ	0.158352	0.372	0.322	5.92595e-13
	OPTN	0.158347	0.178	0.132	4.88592e-16
	GLUL	0.158135	0.161	0.105	1.89599e-27
	CTH	0.158032	0.045	0.012	1.15458e-69
	ZYX	0.157965	0.204	0.147	3.84987e-22
	ADGRG5	0.157455	0.099	0.042	1.19846e-66
	REEP5	0.157243	0.336	0.277	2.7056e-16
	DENND1B	0.157078	0.144	0.092	1.45749e-28
	HSH2D	0.156671	0.408	0.375	4.98121e-07
	YBX1	0.15663	0.953	0.951	2.71116e-21
	CEP170	0.156577	0.268	0.228	2.12134e-08
	TSPAN17	0.156208	0.097	0.045	2.70024e-52
	MRPL55	0.156058	0.189	0.14	2.92689e-17
	LILRA4	0.156042	0.061	0.026	9.73878e-40
	EHD4	0.155899	0.134	0.078	1.52272e-37
	SYAP1	0.155863	0.251	0.208	1.02396e-10
	CTR9	0.155624	0.245	0.192	9.97556e-16
	SCAMP2	0.155494	0.286	0.231	1.43184e-15
	AIRE	0.155455	0.038	0.007	2.4722e-98
	SETBP1	0.15544	0.323	0.278	3.09381e-10
	B4GALT4	0.155184	0.12	0.078	1.21049e-21
	FDPS	0.154778	0.204	0.162	9.90037e-11
	CDK17	0.154529	0.347	0.304	5.98131e-09
	MT-CO2	0.154338	0.999	1	4.98142e-29
	DESI1	0.154306	0.138	0.087	6.35339e-28
	SLC25A36	0.154266	0.291	0.253	2.28036e-07
	RAC2	0.154013	0.733	0.73	6.54935e-09
	CDV3	0.153788	0.53	0.509	3.9413e-08
	VAMP5	0.153677	0.158	0.109	7.34383e-21
	MECP2	0.153489	0.306	0.257	3.43043e-12
	CALR	0.153251	0.674	0.63	9.93008e-14
	LCP2	0.153195	0.1	0.047	2.98205e-51
	ANKRD12	0.152912	0.739	0.699	2.25152e-14
	UBE2B	0.152631	0.469	0.432	3.26685e-07
	KIF20B	0.152337	0.218	0.164	6.68727e-18
	LSM14A	0.152159	0.53	0.504	4.42549e-08
	HMGCR	0.152096	0.099	0.057	2.60996e-28
	XPO5	0.152092	0.085	0.033	1.91893e-66
	TWF2	0.151941	0.205	0.153	3.04928e-18
	CD58	0.151934	0.104	0.059	7.21771e-32
	VCP	0.151872	0.481	0.441	1.2277e-09
	GAS7	0.151754	0.063	0.015	6.40944e-111
	ATP5J2	0.151553	0.074	0.03	2.92477e-53
	JMJD1C	0.151535	0.661	0.636	8.12956e-08
	PAF1	0.151465	0.244	0.188	5.63023e-18
	LINC00969	0.151407	0.068	0.027	3.52426e-50
	ABHD6	0.151337	0.094	0.039	3.88424e-67
	STK38L	0.151281	0.095	0.059	2.74268e-19
	RASSF1	0.151149	0.331	0.291	3.76602e-08
	SSBP4	0.1511	0.359	0.312	6.15628e-11
	DYNLL1	0.15109	0.222	0.177	2.00954e-11
	ZMIZ1	0.15105	0.103	0.052	6.20181e-44
	PSMB9	0.151034	0.515	0.48	2.12824e-09
	KCTD7	0.150971	0.131	0.083	4.98691e-25
	C11orf24	0.150927	0.195	0.145	2.56427e-17
	PPP1CB	0.15058	0.293	0.256	1.64652e-06
	NCF4	0.150491	0.317	0.272	9.89923e-10
	PNP	0.150487	0.119	0.087	1.32139e-10
	MORF4L2	0.150412	0.186	0.149	1.30725e-09
	ATP5H	0.149989	0.071	0.03	5.74056e-47
	PIF1	0.149891	0.05	0.006	5.30195e-188
	FNBP1	0.149775	0.65	0.61	8.97398e-15
	VTI1B	0.149764	0.222	0.17	5.11443e-17
	SUPT4H1	0.149708	0.255	0.197	1.93072e-18
	FOSL2	0.149656	0.065	0.027	6.49061e-46
	MTMR12	0.149323	0.164	0.11	6.43737e-25
	RAB1B	0.148962	0.276	0.217	1.41977e-17
	LINC00493	0.148828	0.104	0.055	2.35024e-34
	FBLN2	0.148762	0.078	0.028	4.60947e-74
	SLC7A5	0.14852	0.199	0.16	4.10228e-09
	C6orf106	0.148519	0.05	0.014	1.73646e-68
	SH3KBP1	0.148161	0.371	0.321	1.87801e-11
	RIPK2	0.147896	0.207	0.171	1.11476e-07
	SLC12A8	0.147258	0.04	0.001	6.86605e-301
	RASGRP3	0.147129	0.224	0.178	1.36197e-12
	CHST2	0.146696	0.113	0.068	1.45424e-26
	MT-CO3	0.146486	0.999	0.999	3.8469e-33
	SIDT2	0.146345	0.272	0.22	9.0665e-14
	UBE2K	0.146341	0.252	0.203	3.47649e-13
	MALT1	0.146183	0.419	0.372	9.86608e-10
	CDC37	0.145926	0.524	0.486	6.73519e-10
	AMZ2	0.145782	0.221	0.19	3.83086e-05
	WBSCR22	0.145771	0.069	0.03	5.76915e-41
	CCDC141	0.14519	0.178	0.139	2.39673e-10
	USP48	0.144957	0.285	0.243	8.55748e-09
	SDF2L1	0.144876	0.132	0.084	2.33418e-24
	ITGAE	0.144855	0.318	0.272	1.25015e-09
	PCNXL4	0.144753	0.051	0.019	2.21473e-44
	AEBP1	0.144731	0.105	0.07	6.34822e-15
	AL079338.1	0.144629	0.069	0.027	2.2968e-55
	MYO1F	0.144258	0.144	0.092	3.83857e-27
	BATF	0.144213	0.079	0.029	1.80975e-71
	C19orf53	0.144188	0.482	0.432	4.057e-12
	SNX18	0.144179	0.164	0.117	2.73351e-18
	HLA-F	0.144164	0.539	0.514	7.00022e-07
	CXorf40B	0.1441	0.093	0.056	1.46787e-21
	FEM1C	0.144046	0.117	0.075	5.34971e-21
	PYCARD	0.143888	0.223	0.17	1.49041e-17
	BRD2	0.143825	0.599	0.57	3.12975e-07
	ZCCHC6	0.143755	0.058	0.021	7.52377e-52
	RNF126	0.143706	0.361	0.315	4.70814e-09
	PEBP4	0.143666	0.068	0.016	9.46232e-128
	TMEM9B	0.143479	0.251	0.198	1.54309e-14
	FAM179B	0.143395	0.061	0.026	4.50256e-40
	WDFY1	0.143386	0.205	0.16	1.36277e-12
	RPL12	0.143196	0.999	1	1.12241e-16
	KDELR2	0.143132	0.229	0.173	1.98019e-18
	RHOQ	0.142965	0.233	0.189	1.28838e-10
	OXSR1	0.142923	0.178	0.135	1.6026e-13
	LRRK1	0.142722	0.157	0.108	3.53115e-21
	RRBP1	0.14204	0.13	0.09	3.71953e-16
	LINC00657	0.141951	0.064	0.026	7.90383e-46
	SHKBP1	0.141844	0.329	0.288	8.36394e-09
	CKS2	0.141527	0.127	0.086	1.98273e-17
	PLP2	0.141384	0.514	0.485	1.73855e-05
	PRELID1	0.141361	0.405	0.353	2.87477e-12
	HES1	0.141243	0.11	0.069	6.77977e-21
	NCBP2-AS2	0.141064	0.063	0.028	4.60644e-36
	CAPZA1	0.141055	0.449	0.416	4.58272e-06
	STAMBPL1	0.140637	0.135	0.088	5.21994e-24
	C19orf70	0.140367	0.059	0.023	2.19495e-46
	PP7080	0.140203	0.042	0.005	1.43787e-148
	AC079630.4	0.13996	0.036	0.003	3.42814e-154
	PPIB	0.139864	0.62	0.58	1.42515e-11
	PHACTR2	0.139792	0.098	0.046	3.16207e-49
	PTPRO	0.13976	0.096	0.05	1.49103e-37
	MOB4	0.139711	0.312	0.28	0.000519121
	DYNLRB1	0.139165	0.188	0.146	2.33305e-11
	TLR10	0.139074	0.199	0.154	1.29128e-12
	NEK1	0.13882	0.181	0.147	1.0958e-06
	COPA	0.138725	0.341	0.299	1.36389e-08
	RNF168	0.138048	0.2	0.153	1.91476e-14
	NAAA	0.138035	0.231	0.176	2.47363e-17
	SUPV3L1	0.138023	0.235	0.201	6.57496e-06
	SRPK2	0.137768	0.421	0.375	1.08622e-10
	NME4	0.137707	0.213	0.18	4.49883e-06
	ATP1B3	0.137608	0.156	0.122	1.17589e-08
	UBE2Q2	0.137595	0.201	0.16	7.5102e-11
	SFT2D1	0.137465	0.187	0.144	4.13678e-12
	BCL7B	0.137398	0.306	0.268	1.50716e-06
	AC007246.3	0.137121	0.038	0.005	4.14187e-123
	NDUFA4	0.136903	0.621	0.588	7.7614e-11
	SRI	0.136783	0.284	0.239	3.12299e-10
	RNF7	0.136721	0.379	0.335	5.41522e-08
	GEM	0.136577	0.06	0.033	1.69099e-17
	AZIN1	0.13628	0.252	0.219	6.16593e-05
	GPR65	0.136039	0.181	0.14	1.68354e-11
	TERF1	0.135969	0.189	0.154	1.44131e-07
	DESI2	0.135524	0.161	0.139	0.0205754
	SLC3A2	0.135493	0.303	0.252	4.61795e-12
	CAMLG	0.135175	0.324	0.277	3.32762e-09
	TMEM165	0.135155	0.268	0.23	2.78223e-06
	CYTOR	0.134979	0.074	0.027	3.97137e-64
	BACE2	0.13481	0.223	0.179	1.97753e-10
	MGAT2	0.134768	0.123	0.081	5.92152e-19
	ABHD4	0.134397	0.071	0.026	5.33791e-61
	GNA13	0.134376	0.428	0.403	0.0163187
	RP11-126O1.6	0.134308	0.043	0.011	1.33338e-71
	ASPH	0.13419	0.103	0.06	1.00575e-26
	FMNL1	0.134181	0.552	0.515	3.6146e-10
	RP11-175K6.1	0.134068	0.041	0.007	7.89689e-107
	SLAMF6	0.134002	0.212	0.17	8.19517e-10
	TNFSF9	0.133767	0.093	0.058	8.56275e-19
	BAG1	0.133721	0.25	0.199	4.06386e-13
	IFI27	0.13355	0.018	0.003	2.94245e-46
	UBE2N	0.133476	0.333	0.295	4.25669e-06
	PHF2	0.133286	0.138	0.084	3.40946e-31
	CYTH1	0.133191	0.588	0.57	0.000221637
	CLTB	0.133092	0.219	0.169	5.83325e-15
	KNL1	0.132853	0.091	0.043	1.62131e-44
	RSRC2	0.132645	0.468	0.444	0.00153336
	CARHSP1	0.132599	0.136	0.108	3.85134e-06
	MEF2C-AS1	0.132584	0.107	0.071	1.25832e-16
	EIF4H	0.132511	0.473	0.444	0.000224508
	ZNFX1	0.132219	0.231	0.193	4.31424e-08
	COPDA1	0.131795	0.098	0.054	2.66115e-32
	MOB1A	0.131742	0.569	0.545	5.2207e-07
	AP001046.5	0.131718	0.034	0.004	2.57495e-126
	RP11-796E2.4	0.131387	0.06	0.028	3.89338e-29
	PWWP2B	0.131287	0.11	0.075	4.74842e-14
	CYTIP	0.131141	0.614	0.597	0.00951531
	PLPP3	0.13073	0.062	0.017	7.03406e-90
	RUBCN	0.130715	0.273	0.224	7.11613e-11
	C12orf57	0.130673	0.61	0.583	5.89254e-06
	CDS2	0.130582	0.246	0.208	5.6e-07
	NUP133	0.130464	0.207	0.178	0.000316728
	PXK	0.130393	0.313	0.274	1.12058e-06
	SIPA1L1	0.130373	0.395	0.355	3.38647e-06
	DNAJA1	0.130364	0.395	0.359	1.0842e-05
	BACH1	0.130361	0.463	0.418	2.66146e-08
	LSM8	0.130045	0.413	0.369	1.26693e-08
	RAB37	0.129939	0.16	0.116	4.50701e-15
	HSPA9	0.12943	0.414	0.378	2.7239e-05
	SLC37A2	0.12894	0.063	0.014	2.95972e-125
	ATP5J	0.128736	0.068	0.031	9.2492e-37
	PLEKHB2	0.128702	0.152	0.114	4.48198e-11
	SRSF5	0.128675	0.858	0.841	2.78301e-12
	ADIPOR1	0.128392	0.273	0.231	3.30306e-08
	HLA-E	0.127975	0.963	0.965	2.62882e-20
	AKR1B1	0.127948	0.215	0.167	1.00354e-13
	SLC10A3	0.127877	0.14	0.101	1.02504e-12
	SAMD4B	0.127812	0.132	0.097	2.00525e-11
	COX6A1	0.127717	0.613	0.591	4.79397e-08
	MAP4K5	0.127694	0.274	0.249	0.016725
	MAP1LC3B2	0.127691	0.046	0.016	3.19905e-43
	MOB1B	0.127683	0.078	0.049	4.78776e-14
	BST2	0.127486	0.319	0.282	1.17485e-05
	OXCT2	0.127371	0.038	0.005	3.40985e-125
	LRP10	0.127319	0.367	0.329	3.80377e-06
	LAMTOR4	0.127249	0.513	0.487	4.01148e-06
	TAGLN	0.127027	0.065	0.033	9.03205e-25
	MX2	0.127022	0.157	0.114	5.64987e-15
	PGAM1	0.126861	0.319	0.28	1.06929e-06
	WEE1	0.126845	0.119	0.078	3.6488e-19
	ACSL1	0.126841	0.098	0.061	1.19866e-19
	WDR45B	0.126784	0.202	0.162	1.32056e-09
	CFLAR	0.126689	0.357	0.317	8.23848e-07
	DHRS9	0.126287	0.048	0.006	1.43452e-169
	ZBTB17	0.126178	0.113	0.073	5.3325e-19
	KIAA0125	0.126156	0.056	0.028	1.8648e-20
	PARP9	0.126082	0.144	0.102	7.44068e-15
	TMED4	0.126057	0.327	0.285	5.79986e-07
	CDADC1	0.125966	0.093	0.057	2.94762e-19
	SSSCA1	0.125908	0.061	0.027	1.04676e-32
	TBC1D12	0.125859	0.102	0.059	3.5638e-27
	IVNS1ABP	0.125841	0.219	0.183	7.72865e-07
	HNRNPH3	0.125742	0.497	0.469	0.000907028
	RTFDC1	0.125739	0.05	0.018	3.24335e-44
	MINOS1	0.125659	0.054	0.02	8.18689e-46
	TMEM160	0.125457	0.271	0.224	1.45107e-09
	GDI1	0.125348	0.278	0.239	1.37213e-06
	CPPED1	0.125156	0.085	0.039	2.27213e-47
	RP11-51J9.5	0.125053	0.04	0.01	4.91403e-64
	ACTB	0.124914	0.985	0.983	1.38927e-15
	LINC01588	0.124757	0.102	0.083	0.0303422
	FGD2	0.124322	0.301	0.275	0.00807232
	NUCB1	0.12422	0.277	0.233	1.47243e-08
	CSTB	0.124208	0.284	0.247	7.32051e-06
	PSMD5-AS1	0.124128	0.076	0.041	7.88737e-24
	WIPI2	0.123856	0.237	0.197	3.58093e-08
	LRPAP1	0.123849	0.271	0.228	1.17924e-07
	ACTR10	0.123716	0.185	0.159	0.00322394
	FKBP8	0.123653	0.52	0.487	3.82636e-07
	GPX1	0.123575	0.085	0.049	1.10527e-21
	IRF7	0.123398	0.249	0.208	1.3007e-07
	CD200R1	0.123383	0.057	0.013	2.10384e-111
	HIGD2A	0.122963	0.614	0.571	4.89634e-10
	MAGT1	0.122864	0.15	0.113	6.94336e-11
	GDPD5	0.122796	0.075	0.037	9.39433e-33
	ATPIF1	0.122671	0.068	0.034	7.62563e-28
	CLSTN1	0.122504	0.206	0.158	4.07405e-13
	RNF138	0.121948	0.348	0.323	0.026765
	IL21R	0.1218	0.135	0.104	2.51413e-07
	SGTB	0.121798	0.091	0.061	1.78591e-12
	THAP2	0.12166	0.085	0.058	8.90743e-10
	RNF139-AS1	0.121458	0.059	0.025	7.34088e-38
	GYG1	0.121439	0.098	0.062	6.91339e-18
	BAK1	0.121297	0.11	0.074	9.99223e-15
	MKRN1	0.121268	0.372	0.333	7.4186e-06
	ZNF571	0.121131	0.075	0.045	8.18167e-16
	TIGD3	0.121106	0.051	0.013	4.28504e-82
	CDK14	0.120675	0.263	0.235	0.0135121
	AP2A1	0.120323	0.14	0.095	6.12658e-20
	RAB1A	0.120233	0.248	0.215	4.76184e-05
	ISG20L2	0.119905	0.209	0.179	0.000282038
	LINC01128	0.119738	0.076	0.054	7.58913e-06
	NABP1	0.119718	0.094	0.059	1.04836e-17
	GPR132	0.119565	0.085	0.056	2.63687e-12
	CAPN2	0.119054	0.247	0.21	4.63666e-07
	SRGAP2C	0.11891	0.082	0.041	1.07714e-35
	GMFB	0.11873	0.252	0.221	0.000816243
	PMVK	0.118712	0.118	0.075	7.15727e-23
	VAMP3	0.118485	0.127	0.093	3.08474e-11
	TRAF3	0.118229	0.269	0.227	6.60846e-08
	POLR2A	0.118179	0.394	0.358	0.00031375
	LINC01481	0.118174	0.055	0.025	4.70268e-28
	TMBIM1	0.118064	0.191	0.162	0.000468756
	PTTG1IP	0.117786	0.119	0.077	6.66328e-20
	PLEKHG2	0.117772	0.091	0.061	1.5471e-12
	TRAPPC4	0.1177	0.126	0.091	5.22072e-12
	OSTF1	0.11746	0.36	0.323	5.20251e-06
	MRPL33	0.117405	0.279	0.248	0.00078789
	PI4K2A	0.117253	0.14	0.095	1.65497e-19
	PRDX4	0.117116	0.114	0.079	1.01188e-12
	UBE2S	0.117036	0.21	0.171	1.46943e-08
	EBF1	0.116763	0.337	0.301	0.000178695
	PRKAR1A	0.116742	0.351	0.309	1.02996e-06
	PRKCD	0.116209	0.167	0.129	5.03864e-10
	CFL1	0.116175	0.872	0.903	1.14552e-09
	TCTN3	0.115826	0.14	0.106	1.32339e-08
	DDX24	0.115703	0.703	0.673	5.89339e-07
	FRMD8	0.115551	0.143	0.107	2.44969e-10
	PLEKHO2	0.115385	0.069	0.027	4.53595e-55
	METTL12	0.115384	0.051	0.023	7.51275e-26
	CLTC	0.115364	0.239	0.201	3.01758e-06
	DNAJC5B	0.115329	0.054	0.025	3.03126e-27
	CDC37L1	0.115294	0.091	0.065	6.91706e-08
	ZCCHC2	0.115135	0.192	0.158	3.45297e-06
	NRCAM	0.115019	0.04	0.004	2.10897e-174
	RAP1A	0.113933	0.324	0.292	0.00112078
	FAM134A	0.113695	0.039	0.009	2.52944e-64
	ATP6AP1	0.113633	0.183	0.136	1.74761e-14
	SCRN1	0.113596	0.155	0.113	1.74133e-13
	PDXP	0.113544	0.118	0.077	1.45074e-18
	TLR9	0.113436	0.076	0.033	7.39889e-47
	SLA	0.113402	0.125	0.091	1.6508e-10
	RAB34	0.11324	0.064	0.03	1.17739e-29
	HEG1	0.113145	0.07	0.035	2.72656e-29
	RP11-511P7.5	0.113109	0.044	0.014	4.60588e-48
	RTN3	0.113026	0.139	0.101	3.41037e-12
	CEP104	0.112853	0.138	0.098	2.12159e-14
	RCE1	0.112656	0.112	0.078	1.11694e-12
	FAM118A	0.112591	0.112	0.088	8.63038e-05
	ABHD14B	0.11254	0.391	0.36	0.00145103
	HN1	0.112413	0.048	0.018	8.10544e-38
	RNH1	0.11228	0.269	0.227	7.41978e-08
	UQCRB	0.112251	0.822	0.81	1.08501e-06
	FBXO10	0.11207	0.107	0.069	2.51221e-17
	CCDC88A	0.112062	0.114	0.077	1.12099e-14
	FAS	0.111996	0.087	0.045	5.39729e-33
	SGTA	0.111472	0.127	0.098	2.70125e-06
	KIAA1033	0.11119	0.071	0.041	5.51295e-17
	ATG9A	0.111083	0.099	0.07	1.23672e-09
	TBCB	0.11099	0.304	0.273	0.00192634
	YIF1A	0.110902	0.154	0.114	5.00287e-12
	PIGA	0.110873	0.074	0.049	2.64699e-09
	NEB	0.110829	0.044	0.011	1.50869e-69
	NECAP1	0.110416	0.191	0.161	0.000156192
	EIF4E2	0.11036	0.219	0.182	4.86151e-07
	ZC3H15	0.110358	0.487	0.464	0.0174576
	SH2D2A	0.110299	0.034	0.006	5.83064e-84
	RBM15	0.110179	0.224	0.185	2.27543e-07
	COMMD7	0.110166	0.195	0.16	1.05698e-06
	MTFP1	0.110037	0.082	0.048	6.69802e-21
	SEPHS2	0.109994	0.178	0.146	2.2739e-05
	UBE2A	0.10998	0.26	0.224	3.91969e-05
	SPATA2L	0.109715	0.083	0.049	1.46464e-18
	RAC1	0.109702	0.442	0.408	0.000153016
	PIEZO1	0.109128	0.111	0.075	1.20296e-14
	ATG12	0.109091	0.272	0.242	0.00933127
	CHUK	0.109073	0.086	0.054	5.42254e-16
	TRPV2	0.108945	0.111	0.071	8.65403e-20
	TMEM258	0.108748	0.447	0.418	0.000957674
	SCN1B	0.108536	0.036	0.004	8.88472e-138
	LIMS1	0.108465	0.145	0.111	6.94095e-09
	DUSP15	0.108458	0.039	0.004	8.06693e-163
	C18orf8	0.108362	0.053	0.023	3.49898e-30
	MYO5A	0.108262	0.206	0.169	5.28199e-07
	TUSC2	0.108121	0.164	0.126	9.00237e-10
	ITGAL	0.107917	0.144	0.116	2.85149e-05
	PTPRE	0.107447	0.112	0.075	7.79928e-15
	HNRNPC	0.107412	0.735	0.714	1.16412e-05
	CCDC12	0.107262	0.373	0.339	0.000644633
	PIH1D1	0.107166	0.2	0.168	0.000120676
	YIPF3	0.106897	0.168	0.134	2.63169e-07
	STAT4	0.106802	0.06	0.036	2.23182e-12
	TMBIM6	0.106741	0.605	0.589	0.000290502
	RP11-147L13.15	0.106655	0.035	0.007	2.2275e-73
	IL2RB	0.106576	0.047	0.014	1.41288e-60
	SIK1	0.106576	0.057	0.026	1.94905e-31
	RNASEH2C	0.105817	0.213	0.178	2.3422e-05
	NDUFA3	0.105783	0.437	0.411	0.0112781
	CCSER2	0.105683	0.161	0.133	0.000309074
	CBFA2T3	0.10565	0.209	0.174	9.31069e-06
	C7orf73	0.105383	0.047	0.019	1.62664e-34
	ZFP90	0.105364	0.128	0.094	4.90443e-10
	PFN1	0.105333	0.866	0.906	0.00232406
	NDRG4	0.105276	0.032	0.002	1.75659e-204
	EED	0.105243	0.146	0.116	4.35485e-06
	ADI1	0.104927	0.157	0.126	2.81668e-06
	NDUFA1	0.104749	0.578	0.556	0.000137871
	ANXA7	0.104724	0.272	0.234	3.61384e-05
	LAMTOR2	0.104643	0.176	0.137	7.83389e-10
	LYRM4	0.104561	0.136	0.098	1.40474e-12
	LAMTOR5	0.104546	0.468	0.437	0.000250501
	PBDC1	0.104527	0.118	0.087	2.79139e-09
	FUCA2	0.104052	0.077	0.035	8.48801e-40
	KYNU	0.103768	0.208	0.179	0.00142184
	DDX26B	0.103202	0.035	0.008	2.85971e-58
	HELZ2	0.103041	0.105	0.077	1.32289e-07
	PPM1M	0.102998	0.144	0.107	4.58156e-11
	RALGDS	0.102724	0.131	0.1	6.13233e-08
	ZNF385A	0.102714	0.101	0.066	1.59631e-14
	AC006129.2	0.102639	0.041	0.016	1.52019e-31
	C19orf24	0.102418	0.043	0.016	1.80096e-36
	ARRB2	0.102291	0.22	0.19	0.0018798
	SH2B3	0.102061	0.171	0.135	7.82689e-08
	DAD1	0.101746	0.353	0.316	0.000101954
	MYEOV2	0.101692	0.048	0.018	7.27846e-38
	TAX1BP3	0.101641	0.098	0.064	8.14981e-15
	TBC1D7	0.101599	0.095	0.067	7.3855e-10
	CHMP2A	0.101588	0.192	0.154	1.89382e-07
	RNF130	0.101473	0.147	0.115	2.01059e-07
	KIAA0907	0.101438	0.038	0.015	1.61156e-29
	LYRM5	0.101277	0.045	0.021	1.79571e-20
	SCX	0.101195	0.049	0.014	5.78145e-63
	FBXW7	0.101144	0.227	0.195	0.000251717
	SLC25A1	0.101103	0.225	0.19	1.76514e-05
	C17orf89	0.101039	0.046	0.018	2.36688e-33
	PQLC3	0.100804	0.034	0.008	7.15895e-63
	MOV10	0.100775	0.054	0.026	1.2375e-23
	ATP5G1	0.100512	0.045	0.018	5.90188e-34
	AKIRIN1	0.100475	0.263	0.233	0.00679646
	TXN2	0.100332	0.2	0.167	1.86179e-05
	AL592429.2	0.1003	0.078	0.045	1.49679e-20
	PHLDA1	0.100281	0.032	0.014	2.02007e-18
	RTN4R	0.100273	0.027	0.001	1.3444e-218
	STARD3NL	0.100169	0.133	0.109	0.00337443
	POLR2F	0.100064	0.192	0.153	3.5231e-08
	PRKCH	0.100057	0.048	0.014	8.25722e-59
	MIEN1	0.100042	0.259	0.22	5.97906e-06
	DPM3	0.100011	0.198	0.163	6.3557e-06
	INO80E	-0.100048	0.184	0.226	2.59733e-07
	CPSF1	-0.100109	0.131	0.169	3.58451e-07
	HMCES	-0.100116	0.095	0.135	2.45315e-09
	ARL14EP	-0.100208	0.176	0.219	5.003e-07
	BEX2	-0.100427	0.152	0.198	2.63985e-09
	PIK3R5	-0.100536	0.08	0.115	1.14567e-08
	CCNQ	-0.100541	0.1	0.139	7.07525e-10
	ARRDC4	-0.100581	0.028	0.064	1.53697e-17
	DIP2B	-0.100656	0.196	0.244	5.33854e-09
	NOL9	-0.100679	0.081	0.119	3.53444e-10
	AL132709.8	-0.100765	0.015	0.049	1.74563e-22
	ZC3H14	-0.100815	0.081	0.119	9.79458e-11
	NIPSNAP2	-0.100871	0.098	0.137	1.11736e-09
	ZBTB11	-0.100915	0.143	0.181	3.66323e-06
	ZNF280D	-0.101056	0.129	0.17	2.42131e-08
	TMEM156	-0.101075	0.29	0.329	0.00078001
	RWDD3	-0.101138	0.123	0.162	3.64461e-08
	ZNF518B	-0.101239	0.1	0.139	1.61614e-09
	XKR6	-0.10128	0.06	0.099	2.13568e-13
	ALYREF	-0.101321	0.233	0.274	1.19255e-05
	CAB39	-0.101322	0.156	0.191	7.25353e-06
	PFDN4	-0.10138	0.098	0.141	3.82431e-11
	TRAK2	-0.101474	0.138	0.178	3.598e-07
	LARP4B	-0.101475	0.172	0.215	1.07717e-07
	SNHG14	-0.101598	0.065	0.106	1.80491e-14
	GCSAM	-0.101716	0.016	0.051	5.15126e-22
	NUMB	-0.101728	0.198	0.244	9.79859e-08
	RPRD2	-0.101796	0.145	0.184	4.52774e-07
	SRP19	-0.101859	0.165	0.206	6.68185e-07
	ZNF664	-0.101925	0.078	0.118	1.25033e-12
	SP1	-0.101988	0.096	0.135	7.96857e-10
	GPBP1	-0.102042	0.469	0.522	2.93073e-07
	TMEM243	-0.102083	0.478	0.539	6.91146e-08
	TRDMT1	-0.10218	0.057	0.094	1.1313e-12
	MAML1	-0.102423	0.122	0.162	7.89219e-09
	CSNK1G2	-0.10244	0.271	0.324	2.50775e-09
	NCBP2AS2	-0.102671	0.157	0.193	4.01794e-06
	ATP5F1B	-0.102678	0.394	0.476	2.53259e-14
	SRFBP1	-0.102758	0.085	0.122	3.59272e-10
	ATAD5	-0.102764	0.031	0.063	3.03048e-15
	UBE2W	-0.102822	0.103	0.146	3.58252e-11
	RETREG1	-0.102849	0.009	0.043	6.54852e-26
	SNRPB2	-0.103035	0.226	0.267	1.80403e-05
	SMC3	-0.103062	0.205	0.247	7.169e-06
	PPFIBP1	-0.103085	0.006	0.039	1.23431e-26
	ZNF131	-0.103232	0.148	0.186	9.59844e-07
	AKAP17A	-0.103278	0.262	0.304	2.55275e-05
	NAP1L4	-0.103382	0.252	0.3	1.20822e-07
	FAM200B	-0.103508	0.065	0.103	4.32542e-12
	ETV6	-0.103683	0.221	0.262	9.79112e-06
	IKZF3	-0.103717	0.473	0.54	2.49737e-09
	ADARB1	-0.103781	0.143	0.188	4.06074e-09
	COQ8A	-0.103789	0.06	0.097	4.60758e-13
	NHP2	-0.103872	0.26	0.305	5.94585e-06
	DLGAP4	-0.103887	0.116	0.16	2.52459e-10
	PSMB10	-0.104067	0.305	0.351	3.29868e-06
	Z99127.4	-0.104337	0.049	0.085	8.32303e-14
	TPP2	-0.104338	0.19	0.233	7.45846e-07
	NSMCE4A	-0.104408	0.152	0.196	4.08445e-09
	PBRM1	-0.104505	0.221	0.262	1.05167e-05
	TARDBP	-0.104607	0.161	0.206	9.11509e-09
	SMARCA4	-0.104635	0.114	0.15	1.50864e-07
	PHB2	-0.10464	0.511	0.554	0.000385865
	RPP38	-0.104641	0.057	0.092	2.63279e-11
	ZNF148	-0.104657	0.236	0.277	1.53016e-05
	THAP5	-0.104672	0.06	0.096	8.65428e-12
	CD9	-0.104734	0.01	0.04	2.37394e-20
	ATRX	-0.104876	0.513	0.569	1.27241e-06
	DAZAP1	-0.104984	0.253	0.301	2.22626e-07
	ZRANB2	-0.104992	0.43	0.473	0.000177753
	AEBP2	-0.105082	0.166	0.206	4.82411e-07
	ECHDC1	-0.105085	0.14	0.183	5.143e-09
	SDHD	-0.105101	0.127	0.167	5.8649e-09
	SENP7	-0.105177	0.156	0.196	4.4306e-07
	MT-ND1	-0.105308	0.981	0.988	7.84549e-18
	RNPC3	-0.105356	0.24	0.287	2.36276e-07
	RPL11	-0.105404	1	1	1.18555e-68
	PRDX2	-0.105522	0.161	0.2	5.83896e-07
	ZNF507	-0.105534	0.077	0.116	6.24391e-12
	SIRT1	-0.1056	0.111	0.15	9.6861e-09
	AC097376.3	-0.105802	0.038	0.075	4.26958e-16
	DPEP2	-0.10581	0.149	0.186	2.65983e-06
	ATIC	-0.105821	0.118	0.161	3.10906e-10
	CPSF6	-0.105972	0.234	0.276	1.31392e-05
	DSE	-0.106055	0.115	0.154	2.45539e-08
	SGF29	-0.106076	0.055	0.095	1.36066e-14
	NCOA2	-0.106102	0.133	0.17	3.40455e-07
	NSUN7	-0.106133	0.005	0.039	2.42046e-27
	ZNF43	-0.106164	0.079	0.118	5.04598e-11
	ZFX	-0.106226	0.196	0.236	5.37772e-06
	CDK12	-0.10641	0.249	0.293	4.76431e-06
	ZBED1	-0.10649	0.126	0.165	8.05816e-08
	ZSCAN18	-0.106516	0.108	0.155	1.62974e-12
	ARHGAP32	-0.106537	0.013	0.045	1.50146e-21
	METTL26	-0.106589	0.181	0.221	3.8982e-07
	RBM4	-0.106652	0.191	0.243	1.64117e-10
	TGIF1	-0.106662	0.097	0.147	6.23154e-15
	MAML3	-0.106729	0.008	0.04	1.82541e-25
	ARHGAP17	-0.106796	0.36	0.41	1.55458e-06
	NUTF2	-0.106906	0.202	0.247	4.0489e-08
	ELL3	-0.106936	0.01	0.044	1.33015e-24
	TOGARAM1	-0.106936	0.092	0.131	1.41322e-10
	TXNL1	-0.106978	0.203	0.252	1.33118e-08
	EEF1E1	-0.107067	0.061	0.102	6.48545e-15
	SIN3B	-0.107143	0.092	0.136	1.12843e-12
	ZNF395	-0.107143	0.137	0.187	1.01298e-11
	HNRNPM	-0.107263	0.438	0.491	1.66847e-07
	CARD8	-0.10732	0.144	0.184	6.90865e-08
	EEF1A1	-0.107322	1	1	1.04009e-58
	LYPLA1	-0.107434	0.209	0.254	1.4423e-07
	MAPK13	-0.107476	0.052	0.091	6.76741e-15
	FOXJ3	-0.107518	0.125	0.165	1.45399e-08
	PYURF	-0.107579	0.221	0.264	3.85549e-07
	EBPL	-0.107607	0.067	0.107	2.56685e-13
	AL050309.1	-0.107655	0.067	0.105	1.47487e-12
	MAP3K5	-0.107658	0.112	0.156	1.44243e-11
	KRCC1	-0.107681	0.116	0.153	6.30077e-08
	ZDHHC23	-0.107708	0.022	0.06	1.18763e-22
	EFCAB13	-0.107743	0.064	0.1	1.26919e-11
	XAF1	-0.107765	0.186	0.226	8.37286e-06
	ARIH1	-0.107905	0.413	0.478	2.50003e-09
	CXorf38	-0.107993	0.109	0.149	4.93382e-09
	RASA3	-0.108333	0.164	0.203	2.18113e-06
	PSME2	-0.108357	0.34	0.385	8.18908e-06
	NPAT	-0.108386	0.156	0.199	3.57909e-08
	BCOR	-0.108394	0.099	0.135	1.77739e-08
	MPHOSPH10	-0.108406	0.105	0.142	1.33139e-08
	WWC3	-0.108539	0.062	0.101	7.10578e-14
	SNX6	-0.108539	0.268	0.308	3.68339e-05
	CYP2R1	-0.108715	0.054	0.095	2.19964e-15
	FBXL17	-0.108733	0.124	0.168	8.40114e-11
	DGLUCY	-0.10876	0.1	0.141	4.31284e-11
	NUAK2	-0.108773	0.216	0.258	4.62439e-06
	TFDP2	-0.109001	0.1	0.139	1.37876e-09
	AC019197.1	-0.109068	0.009	0.045	5.85566e-28
	CORO7	-0.109107	0.225	0.266	6.07058e-06
	C11orf80	-0.109117	0.075	0.116	1.29031e-13
	CHI3L2	-0.10918	0.021	0.056	1.35569e-20
	GPR137	-0.109185	0.059	0.101	2.44923e-16
	CEP135	-0.109207	0.123	0.167	1.85318e-10
	CCDC174	-0.109239	0.153	0.197	1.74759e-08
	QARS	-0.10929	0.21	0.254	5.3411e-08
	PTPRA	-0.109326	0.272	0.317	6.33969e-06
	REPIN1	-0.109526	0.168	0.215	8.58315e-10
	WASHC3	-0.109573	0.091	0.129	1.64396e-10
	NCOA4	-0.109608	0.184	0.226	2.56118e-07
	MSN	-0.109654	0.536	0.608	7.7111e-10
	ZFP91	-0.109785	0.198	0.241	1.36495e-06
	SH2B2	-0.109826	0.115	0.152	4.56567e-08
	RNASEK	-0.109879	0.532	0.629	8.99102e-16
	TMEM256	-0.109883	0.252	0.298	3.5185e-07
	VEGFB	-0.109906	0.334	0.392	2.15636e-10
	PUS7L	-0.109957	0.071	0.109	4.15232e-12
	G3BP1	-0.110023	0.241	0.285	3.49363e-07
	TMEM106B	-0.110042	0.078	0.118	3.52042e-12
	MARCH8	-0.110063	0.205	0.25	1.03738e-07
	JADE1	-0.110089	0.119	0.164	2.39107e-11
	MRPS24	-0.110196	0.164	0.215	2.08045e-11
	LONP2	-0.110259	0.24	0.289	7.28902e-08
	KDM2A	-0.110301	0.352	0.411	6.53798e-09
	PELI2	-0.11034	0.023	0.06	4.56628e-21
	INF2	-0.110495	0.068	0.11	1.48456e-14
	RPL37A	-0.110658	0.997	1	4.60503e-45
	EID1	-0.110873	0.369	0.422	9.44879e-08
	NR1D2	-0.110962	0.235	0.288	2.8624e-09
	ZCCHC18	-0.111013	0.01	0.047	3.02379e-27
	CEP290	-0.111086	0.077	0.114	4.5438e-10
	KAT2A	-0.111214	0.118	0.162	3.26017e-11
	EFCAB14	-0.111234	0.222	0.266	9.49915e-07
	DICER1	-0.111289	0.16	0.208	2.76072e-10
	CCL28	-0.111388	0.05	0.092	1.28308e-17
	PPP1R12A	-0.111418	0.318	0.363	9.45693e-06
	KAT7	-0.111541	0.176	0.218	7.4238e-08
	AC008875.3	-0.111593	0.107	0.146	3.79561e-09
	THOC7	-0.111628	0.141	0.182	2.59765e-08
	KHDRBS1	-0.111717	0.532	0.588	4.82516e-08
	KLF12	-0.111812	0.102	0.15	2.62374e-14
	PPP1R3E	-0.11195	0.057	0.097	3.46429e-15
	RASSF6	-0.111982	0.006	0.034	4.93785e-22
	GALNT6	-0.112068	0.018	0.053	6.58501e-22
	TLK2	-0.112104	0.128	0.171	5.14403e-10
	KIAA1143	-0.112112	0.136	0.18	2.63021e-09
	USP9Y	-0.11222	0.079	0.12	1.97995e-12
	TAB2	-0.112372	0.208	0.255	9.07215e-09
	RALGAPA2	-0.112389	0.065	0.105	1.52311e-14
	TCF12	-0.112415	0.204	0.253	2.81887e-09
	CUL5	-0.112449	0.206	0.254	2.37576e-09
	FPGS	-0.112486	0.105	0.149	6.59198e-12
	BCL9L	-0.112522	0.141	0.182	1.79552e-08
	ARID4B	-0.112796	0.541	0.598	7.47397e-08
	RPL24	-0.112921	0.995	0.998	5.63431e-34
	WASHC2C	-0.11311	0.16	0.202	4.30254e-08
	ZSWIM6	-0.113119	0.113	0.156	7.59227e-11
	CLK4	-0.113127	0.168	0.221	2.08403e-11
	EXOC8	-0.113157	0.119	0.162	2.40094e-10
	FAM241A	-0.11341	0.024	0.063	2.19007e-22
	PLCG1	-0.113468	0.032	0.073	7.28039e-22
	TOMM6	-0.113622	0.37	0.449	1.08545e-14
	CEP68	-0.113704	0.063	0.105	2.09928e-15
	IL16	-0.113708	0.344	0.402	2.2994e-09
	UVRAG	-0.114014	0.55	0.605	1.55497e-08
	RPS6	-0.11407	0.999	1	3.61278e-53
	ODF2L	-0.114095	0.131	0.176	2.27337e-10
	RBBP6	-0.114129	0.544	0.589	9.63765e-06
	TRIR	-0.114208	0.479	0.596	7.03546e-22
	COMMD6	-0.114373	0.829	0.859	1.66352e-11
	WDR75	-0.11438	0.09	0.135	2.33722e-13
	CAPRIN1	-0.114414	0.203	0.25	9.80489e-09
	PTDSS1	-0.11457	0.234	0.286	3.17028e-09
	TSPYL4	-0.114595	0.084	0.124	1.07333e-11
	GOSR1	-0.11463	0.147	0.192	1.10364e-09
	CUL1	-0.114804	0.185	0.234	7.72658e-10
	AKAP7	-0.11484	0.049	0.087	2.30622e-15
	HDAC2	-0.114871	0.132	0.179	1.31135e-11
	RPS27A	-0.114884	0.999	1	2.27158e-71
	RNF216	-0.115039	0.222	0.272	2.37775e-09
	ZNF460	-0.11507	0.14	0.184	2.99235e-10
	POLR2M	-0.1151	0.163	0.211	3.09946e-10
	BCCIP	-0.115103	0.169	0.214	8.23685e-09
	MATR3.1	-0.115117	0.346	0.401	8.21549e-09
	CCAR1	-0.115176	0.25	0.299	7.99751e-08
	MRNIP	-0.115185	0.048	0.092	8.10553e-20
	N4BP3	-0.115213	0.027	0.069	7.97645e-25
	SF3B1	-0.115226	0.625	0.678	1.40534e-08
	VEZF1	-0.115244	0.129	0.173	2.04548e-10
	XRN2	-0.115351	0.226	0.279	2.52052e-10
	SF3A1	-0.115422	0.367	0.42	6.60718e-08
	ACBD6	-0.115465	0.156	0.204	6.62857e-11
	ARGLU1	-0.115483	0.691	0.761	1.13319e-12
	NDUFAF4	-0.115564	0.064	0.104	1.21758e-14
	NBN	-0.115679	0.129	0.176	4.64234e-12
	MTREX	-0.115862	0.135	0.175	4.02302e-09
	ADPRM	-0.115975	0.045	0.085	8.53773e-18
	STK40	-0.116064	0.112	0.154	1.40269e-10
	SMARCC2	-0.116084	0.285	0.335	9.00727e-09
	PCBP1-AS1	-0.116151	0.123	0.166	1.69574e-10
	GNB4	-0.116265	0.078	0.122	1.27423e-14
	NELFCD	-0.116296	0.144	0.191	5.22705e-11
	ADAM10	-0.116365	0.248	0.295	7.13899e-08
	MTAP	-0.116421	0.074	0.117	2.94114e-15
	SCAI	-0.116468	0.058	0.101	3.61294e-17
	CREBZF	-0.116506	0.209	0.253	1.19383e-07
	ENTR1	-0.116531	0.096	0.136	6.33907e-11
	LRRC8D	-0.116534	0.044	0.085	8.13833e-19
	RBM34	-0.116731	0.128	0.177	4.85081e-13
	PAN2	-0.116845	0.068	0.111	2.25393e-15
	ZXDC	-0.116903	0.146	0.195	5.94418e-12
	MAP2K4	-0.116993	0.076	0.117	1.65305e-13
	DNAJB1	-0.117119	0.172	0.22	2.98793e-09
	NIFK	-0.117148	0.12	0.167	3.05919e-12
	RPS9	-0.117158	0.997	0.999	2.85483e-54
	RNF41	-0.117298	0.146	0.194	1.40202e-10
	RBM33	-0.117424	0.347	0.398	2.81531e-08
	MICU3	-0.117434	0.055	0.096	4.56485e-17
	ICE2	-0.117629	0.115	0.157	5.0408e-10
	PRPF38B	-0.117629	0.371	0.428	6.00905e-09
	RRP15	-0.117884	0.082	0.126	2.39065e-14
	LAIR1	-0.117926	0.126	0.177	2.86604e-14
	CLINT1	-0.117989	0.26	0.313	4.22658e-10
	RASAL3	-0.118208	0.152	0.198	1.52329e-10
	WDTC1	-0.118223	0.101	0.146	7.19313e-13
	DOP1B	-0.118446	0.156	0.199	7.13125e-09
	AP1G2	-0.118485	0.223	0.271	5.58776e-09
	PCNX1	-0.118487	0.119	0.163	1.00718e-11
	RSRC1	-0.118513	0.168	0.215	2.80539e-10
	TIAL1	-0.118569	0.274	0.323	3.25746e-08
	MIGA1	-0.118664	0.067	0.109	1.46594e-15
	IFIH1	-0.118679	0.09	0.138	1.86568e-15
	PKHD1L1	-0.118741	0.018	0.058	2.89107e-26
	LYZ	-0.118813	0.066	0.1	4.57496e-10
	PRDM8	-0.118854	0.013	0.056	1.14176e-31
	KAT6A	-0.118918	0.264	0.313	7.75651e-08
	CAT	-0.11895	0.216	0.267	3.0031e-10
	FBXO21	-0.119198	0.195	0.244	1.611e-09
	CAND1	-0.119213	0.184	0.239	6.74729e-12
	PMS2	-0.11928	0.143	0.194	4.36814e-13
	CCT6A	-0.119292	0.237	0.289	4.59512e-10
	PPP1R35	-0.119372	0.098	0.145	9.52652e-15
	CNOT4	-0.119442	0.213	0.262	1.14358e-09
	SOD2	-0.11949	0.252	0.299	2.18096e-06
	ABRAXAS1	-0.119509	0.065	0.109	4.8023e-17
	RPL9	-0.119536	0.999	1	2.68591e-53
	DIPK1B	-0.119643	0.005	0.041	3.39446e-30
	GABPA	-0.119845	0.106	0.146	3.05583e-10
	INO80D	-0.120027	0.159	0.212	8.52861e-13
	ARHGEF18	-0.120059	0.073	0.117	6.16837e-16
	SYNC	-0.120161	0.157	0.204	1.53979e-11
	STAG2	-0.120264	0.263	0.318	1.10167e-09
	AGFG1	-0.120333	0.15	0.196	1.74922e-10
	RASA1	-0.120361	0.068	0.111	3.79824e-16
	SETD7	-0.120396	0.053	0.097	8.62386e-19
	TNFRSF13C	-0.120799	0.535	0.591	8.43749e-09
	STMP1	-0.120842	0.19	0.236	1.16153e-09
	EML6	-0.12088	0.013	0.056	3.8007e-32
	XRCC5	-0.121178	0.347	0.413	5.41839e-12
	DLG1	-0.121183	0.146	0.195	4.70809e-12
	SUZ12	-0.121193	0.307	0.36	1.11922e-09
	EMB	-0.121261	0.281	0.348	3.05613e-14
	PRMT1	-0.121397	0.229	0.284	1.57358e-11
	HNRNPA2B1	-0.121433	0.862	0.909	7.05183e-21
	KBTBD2	-0.121624	0.183	0.233	3.87082e-10
	SCAPER	-0.121852	0.135	0.187	1.7582e-14
	HIST1H3D	-0.122038	0.088	0.131	2.65844e-13
	SSBP1	-0.122144	0.266	0.319	4.29434e-10
	SSR1	-0.122265	0.189	0.24	2.60841e-11
	LIX1-AS1	-0.122283	0.014	0.054	3.15128e-30
	SHFL	-0.122418	0.164	0.21	5.78113e-10
	ZNF770	-0.122559	0.137	0.188	6.92536e-13
	STX17	-0.122663	0.072	0.116	4.77866e-16
	PPA1	-0.122671	0.181	0.231	9.61414e-11
	RNF125	-0.122739	0.059	0.1	1.66642e-15
	NECAP2	-0.123098	0.143	0.194	4.22313e-13
	L3MBTL3	-0.123132	0.207	0.257	3.58351e-10
	RNF169	-0.123147	0.132	0.179	2.2352e-12
	OLA1	-0.12316	0.172	0.222	1.60045e-11
	PRKACB	-0.123246	0.217	0.264	1.32107e-08
	NDUFB8	-0.123396	0.316	0.378	5.65218e-13
	TNPO1	-0.123401	0.164	0.215	6.82355e-12
	TREML2	-0.123448	0.023	0.061	1.01406e-22
	ATP5PF	-0.123484	0.245	0.298	6.66387e-11
	SLTM	-0.123518	0.354	0.41	1.16016e-09
	MID1IP1	-0.123525	0.079	0.121	1.90756e-13
	NUP107	-0.123549	0.116	0.165	4.31615e-14
	ZNF830	-0.123596	0.104	0.151	2.84277e-14
	BAIAP3	-0.123669	0.028	0.061	8.4522e-16
	MBTPS1	-0.123711	0.183	0.235	2.14415e-11
	CHPT1	-0.123732	0.494	0.567	1.53243e-12
	ERBIN	-0.123848	0.16	0.209	1.02391e-11
	SLC18B1	-0.123875	0.022	0.066	2.09533e-28
	DRAM2	-0.123928	0.301	0.362	1.09279e-10
	COA1	-0.123944	0.112	0.157	6.55404e-12
	ITFG2	-0.123985	0.181	0.231	3.87226e-11
	BAZ2B	-0.124007	0.098	0.144	3.78832e-13
	NAA15	-0.124031	0.138	0.189	2.4685e-13
	POM121C	-0.124075	0.161	0.211	8.87186e-12
	OTUD5	-0.124104	0.191	0.244	9.28292e-12
	USP53	-0.124328	0.048	0.092	6.14814e-20
	MXI1	-0.124465	0.213	0.25	1.91814e-05
	CBLL1	-0.124546	0.138	0.19	8.99741e-14
	SMAGP	-0.124572	0.066	0.116	1.72532e-20
	CREBBP	-0.124695	0.26	0.311	8.31412e-09
	LRBA	-0.124736	0.231	0.279	5.53199e-09
	BTF3L4	-0.124838	0.175	0.228	5.74431e-12
	CNTRL	-0.12502	0.327	0.384	1.83113e-10
	PRPS1	-0.125028	0.138	0.189	5.11494e-13
	PRKRA	-0.125101	0.154	0.204	2.99085e-11
	UGT8	-0.125115	0.055	0.107	9.60195e-24
	TPR	-0.125126	0.366	0.427	6.19618e-10
	MYO1B	-0.125635	0.002	0.045	8.02379e-41
	MARCH3	-0.125669	0.159	0.229	4.26395e-20
	ATP5IF1	-0.125726	0.293	0.355	1.10754e-12
	LIMD2	-0.125787	0.829	0.885	1.2257e-17
	STK38	-0.125966	0.146	0.189	2.26823e-09
	TC2N	-0.126011	0.019	0.063	5.83521e-30
	AC078883.1	-0.126165	0.022	0.066	4.07275e-29
	DKC1	-0.126221	0.097	0.146	3.44973e-16
	MT-CYB	-0.126546	0.992	0.993	9.76064e-31
	AL450998.2	-0.126792	0.043	0.085	2.85521e-20
	USPL1	-0.126857	0.118	0.168	1.41302e-14
	COP1	-0.126916	0.099	0.146	5.4233e-15
	ATG16L2	-0.126943	0.245	0.295	4.26988e-10
	RC3H1	-0.126975	0.282	0.339	8.61116e-11
	CARMIL1	-0.127004	0.015	0.057	6.80904e-30
	HNRNPK	-0.127023	0.717	0.767	3.48198e-12
	TCAF2	-0.127087	0.06	0.111	1.27352e-22
	CASC4	-0.127348	0.175	0.227	1.80711e-12
	HNRNPH2	-0.12737	0.141	0.189	2.65567e-12
	UIMC1	-0.127575	0.185	0.237	5.95974e-12
	NT5DC1	-0.127836	0.137	0.186	6.97135e-13
	SLC30A4	-0.128192	0.035	0.081	1.03743e-24
	FBH1	-0.128257	0.091	0.14	4.32304e-17
	TBC1D14	-0.128269	0.073	0.122	1.43642e-18
	MIA3	-0.128333	0.2	0.252	3.54231e-11
	U2SURP	-0.128423	0.379	0.431	1.45562e-07
	FAM204A	-0.128484	0.249	0.3	7.21001e-10
	CORO2B	-0.128492	0.004	0.044	7.44846e-37
	CYSLTR1	-0.128579	0.113	0.16	1.57421e-13
	ZNF737	-0.128588	0.084	0.135	9.41691e-19
	ANKRD49	-0.128645	0.203	0.259	2.44388e-12
	PKD1	-0.128764	0.102	0.153	1.57417e-16
	RAB11A	-0.128905	0.212	0.272	5.35793e-13
	APP	-0.129063	0.173	0.233	1.49913e-15
	RBM15B	-0.129119	0.162	0.209	1.41856e-10
	RPL30	-0.129132	1	1	1.3527e-76
	LCK	-0.129182	0.01	0.054	5.6355e-35
	CARS2	-0.129493	0.139	0.187	3.94147e-13
	DIPK1A	-0.129539	0.06	0.105	2.67824e-19
	TMLHE	-0.129604	0.071	0.113	1.90121e-15
	SPIDR	-0.129625	0.125	0.177	2.94119e-15
	ABCE1	-0.129762	0.128	0.182	4.02776e-16
	XPC	-0.129796	0.117	0.171	1.31767e-16
	SENP6	-0.129816	0.325	0.38	1.13105e-09
	RBBP4	-0.129841	0.357	0.418	4.49493e-12
	RASSF3	-0.129897	0.09	0.141	1.04039e-18
	CFAP97	-0.129935	0.182	0.229	6.5157e-10
	AC005670.3	-0.12996	0.086	0.132	3.8891e-16
	PRKDC	-0.12998	0.251	0.302	8.17071e-10
	GMFG	-0.130097	0.44	0.506	4.31946e-12
	TRA2B	-0.130212	0.658	0.713	9.58275e-10
	SNHG7	-0.130231	0.557	0.622	5.17752e-12
	ATP2B1-AS1	-0.130742	0.195	0.241	2.16433e-09
	VRK1	-0.130785	0.064	0.111	5.68533e-19
	GIT2	-0.130891	0.227	0.282	1.04084e-11
	ZNF644	-0.130899	0.326	0.386	2.58699e-11
	PAPSS1	-0.130949	0.056	0.107	1.19611e-23
	TIA1	-0.130972	0.156	0.209	1.77378e-13
	GSK3B	-0.13101	0.23	0.289	5.11076e-13
	PARVG	-0.131021	0.274	0.334	1.12456e-12
	ZNF721	-0.13104	0.209	0.261	1.96956e-10
	GLG1	-0.13117	0.269	0.328	8.08657e-13
	UTY	-0.131223	0.112	0.157	2.51502e-12
	MCPH1	-0.131313	0.163	0.215	3.83663e-13
	LSM5	-0.131404	0.189	0.239	1.22716e-10
	NOB1	-0.13146	0.097	0.151	1.97366e-18
	CREB1	-0.131513	0.205	0.26	2.24612e-12
	LCOR	-0.131813	0.213	0.263	4.12399e-10
	STX16	-0.131949	0.191	0.244	8.81789e-12
	COMMD3	-0.132046	0.113	0.161	1.97089e-14
	DTNBP1	-0.132059	0.153	0.205	6.52843e-13
	CDK5RAP3	-0.132069	0.359	0.425	2.07525e-14
	ZNF595	-0.132239	0.065	0.112	1.96115e-18
	LEMD3	-0.132551	0.176	0.234	1.38216e-15
	LINC01480	-0.132633	0.017	0.06	1.66836e-29
	FAM120A	-0.132707	0.213	0.266	8.54902e-12
	RAB3IP	-0.132879	0.037	0.082	1.11125e-23
	NONO	-0.132935	0.441	0.5	8.39511e-10
	CHKB	-0.133089	0.236	0.289	8.79833e-13
	NFKBIZ	-0.133145	0.287	0.337	3.19994e-08
	SND1	-0.133145	0.256	0.313	2.82586e-12
	ANTXR2	-0.133383	0.155	0.214	2.20883e-16
	SUPT16H	-0.13341	0.205	0.26	9.82914e-13
	EIF3L	-0.133439	0.713	0.766	3.65944e-16
	ZNF506	-0.133463	0.13	0.188	2.07504e-17
	LMO2	-0.13353	0.023	0.067	3.44185e-28
	PIK3C2B	-0.133579	0.065	0.111	5.55516e-19
	AL035530.2	-0.133673	0.036	0.081	2.34293e-25
	PTBP3	-0.133803	0.386	0.441	1.70355e-10
	RPS6KA3	-0.133851	0.191	0.244	1.85369e-12
	APEX1	-0.133916	0.283	0.344	2.17386e-12
	RTF1	-0.133917	0.292	0.347	1.38476e-10
	NSUN5	-0.133961	0.112	0.165	2.78276e-17
	CWC15	-0.133963	0.252	0.312	1.12864e-12
	SLC39A10	-0.133969	0.164	0.213	8.53434e-12
	PUM3	-0.134017	0.127	0.181	2.33741e-16
	USP28	-0.134179	0.124	0.171	7.43299e-13
	MRPL3	-0.134243	0.108	0.157	5.57138e-16
	USP6NL	-0.134257	0.254	0.31	2.00038e-11
	HNRNPUL2	-0.134277	0.273	0.335	4.27196e-14
	RPL10	-0.134292	0.999	1	1.55979e-87
	ILF3-DT	-0.134498	0.103	0.154	9.76464e-17
	NEIL1	-0.134585	0.104	0.153	2.57318e-14
	HIST1H1D	-0.134955	0.251	0.306	1.98261e-10
	EXOC4	-0.134959	0.182	0.234	1.02628e-12
	TOMM70	-0.134995	0.072	0.121	7.72535e-20
	GAB1	-0.135271	0.017	0.057	2.94068e-28
	SYNRG	-0.135359	0.231	0.287	1.39423e-12
	HEXD	-0.135465	0.124	0.181	5.94857e-18
	TRPM7	-0.135465	0.213	0.27	6.91099e-13
	HACD4	-0.135501	0.081	0.132	1.04195e-18
	RHBDD1	-0.135501	0.074	0.125	3.96544e-20
	TRIP11	-0.135542	0.153	0.207	4.58096e-15
	RAMAC	-0.135565	0.079	0.128	3.69096e-19
	UXS1	-0.13584	0.058	0.106	1.9101e-21
	NSRP1	-0.136021	0.17	0.223	3.02891e-13
	PATZ1	-0.136076	0.099	0.15	3.8944e-17
	IL15	-0.136517	0.022	0.068	2.40097e-31
	AHCY	-0.13662	0.09	0.139	9.50683e-18
	UBE3A	-0.136622	0.349	0.412	5.05887e-13
	NDE1	-0.136648	0.189	0.242	1.39501e-12
	PLSCR3	-0.136704	0.12	0.168	1.94365e-14
	SIMC1	-0.137188	0.142	0.198	5.53072e-16
	BPTF	-0.137401	0.48	0.544	1.86158e-12
	HRK	-0.137455	0.037	0.072	5.04342e-15
	MFF	-0.137662	0.253	0.315	6.03933e-14
	LHFPL2	-0.138134	0.01	0.056	3.35798e-37
	LGALS9	-0.138339	0.223	0.274	2.42656e-10
	KCNIP2	-0.138404	0.022	0.064	1.79957e-27
	ERGIC1	-0.138548	0.284	0.354	4.87722e-15
	TMEM62	-0.138746	0.17	0.226	1.01361e-14
	BRAF	-0.13886	0.24	0.301	6.3661e-13
	ATP5F1A	-0.138867	0.324	0.39	1.25095e-14
	ADNP	-0.138908	0.168	0.221	8.44806e-14
	TRA2A	-0.139026	0.456	0.522	7.12947e-14
	CYP2U1	-0.139322	0.078	0.132	1.00627e-21
	AKAP6	-0.139487	0.004	0.041	6.31158e-34
	COIL	-0.13954	0.139	0.19	9.76538e-14
	AGGF1	-0.139606	0.101	0.152	2.57776e-17
	PHC1	-0.139811	0.075	0.12	4.40646e-17
	STMN3	-0.13982	0.03	0.082	1.76931e-32
	PRKCSH	-0.139879	0.312	0.368	5.5957e-11
	SDAD1	-0.139915	0.151	0.199	2.79249e-12
	SETX	-0.140359	0.368	0.43	7.99882e-13
	ZNF24	-0.140693	0.283	0.35	1.17049e-15
	SCAF4	-0.140765	0.301	0.365	5.02585e-14
	DHX40	-0.140795	0.114	0.164	1.26365e-15
	ICAM2	-0.140799	0.096	0.149	2.37613e-19
	REST	-0.14086	0.275	0.334	1.98736e-12
	PNISR	-0.141004	0.753	0.808	1.42386e-17
	RNF44	-0.141049	0.213	0.272	3.77417e-14
	SEC63	-0.141538	0.21	0.268	1.2124e-13
	URI1	-0.141613	0.288	0.359	2.46173e-17
	RNASE6	-0.141668	0.057	0.1	1.50814e-18
	HS2ST1	-0.141695	0.065	0.112	8.04336e-20
	DDT	-0.141718	0.238	0.298	1.50253e-13
	AP1B1	-0.141753	0.227	0.277	8.23308e-11
	UBE2E1	-0.141778	0.153	0.219	1.30182e-20
	KCNH8	-0.141852	0.033	0.079	3.79822e-26
	SNRNP70	-0.141926	0.328	0.388	3.13759e-12
	SNRPE	-0.141983	0.175	0.237	3.36431e-17
	GCNT1	-0.142058	0.071	0.112	4.91259e-14
	MLXIP	-0.142268	0.079	0.128	9.07775e-19
	MT-ND2	-0.142348	0.962	0.975	8.52963e-27
	TAF3	-0.142521	0.153	0.209	2.30888e-15
	CKAP4	-0.142531	0.046	0.099	1.28827e-28
	PAXX	-0.142584	0.169	0.226	9.94947e-16
	ATP5F1C	-0.142644	0.202	0.261	2.82458e-16
	RTRAF	-0.142743	0.259	0.32	8.28817e-15
	PFDN1	-0.142957	0.207	0.258	6.34794e-12
	CLMN	-0.143082	0.074	0.126	2.98359e-21
	CCDC91	-0.143117	0.182	0.238	3.55459e-14
	MPHOSPH8	-0.143185	0.396	0.462	1.52708e-13
	ZNF22	-0.143228	0.17	0.228	1.16417e-15
	PPP2R5E	-0.143578	0.179	0.236	4.68907e-15
	SRP9	-0.143658	0.29	0.355	4.85155e-14
	BTK	-0.144075	0.29	0.343	3.32534e-11
	CD70	-0.14443	0.038	0.073	1.07965e-14
	ZMIZ2	-0.144436	0.166	0.223	2.9603e-15
	PPP1R14B	-0.144511	0.163	0.22	2.62929e-16
	TRIM52-AS1	-0.14452	0.103	0.154	1.03323e-16
	MAP2K2	-0.144745	0.342	0.41	2.20203e-15
	AC093157.1	-0.144839	0.043	0.096	1.09802e-29
	TRIM73	-0.144953	0.061	0.113	9.398e-25
	CARMIL2	-0.145044	0.056	0.11	3.6885e-27
	KDM7A	-0.145089	0.171	0.228	1.85895e-15
	MRPS35	-0.145193	0.108	0.164	1.61663e-19
	DUSP6	-0.145375	0.023	0.066	1.75786e-26
	KTN1	-0.145384	0.436	0.507	4.67163e-15
	RPL7A	-0.145499	0.999	1	1.36831e-97
	DUT	-0.145648	0.232	0.296	1.0771e-15
	POM121	-0.145653	0.207	0.26	2.9825e-13
	MRTFA	-0.145676	0.096	0.148	3.84957e-19
	CEPT1	-0.145832	0.105	0.165	1.8368e-22
	GRASP	-0.145897	0.292	0.371	3.56545e-17
	RPL27A	-0.146084	0.965	0.98	1.36804e-37
	BTF3	-0.146217	0.947	0.962	5.58143e-34
	TARSL2	-0.146275	0.135	0.188	1.40476e-15
	RGL2	-0.146539	0.069	0.125	1.10339e-24
	ZNF281	-0.146576	0.094	0.152	8.9633e-22
	TRAF3IP2	-0.146592	0.031	0.084	1.2204e-34
	SFSWAP	-0.146649	0.212	0.272	8.58811e-15
	EIF4A1	-0.14677	0.459	0.535	1.78223e-15
	NT5C	-0.146916	0.273	0.334	4.34654e-14
	EBAG9	-0.147053	0.083	0.137	2.39739e-21
	BRWD1	-0.147504	0.279	0.339	8.33323e-13
	MAP9	-0.147602	0.049	0.101	1.5018e-26
	HDAC9	-0.147687	0.226	0.294	9.35177e-19
	IKZF1	-0.147706	0.539	0.614	1.86968e-15
	OSBP	-0.147748	0.149	0.207	1.56244e-17
	MDM4	-0.147793	0.415	0.489	1.22501e-16
	RPL15	-0.147867	0.998	0.999	5.76409e-74
	RDH14	-0.148078	0.086	0.142	1.43496e-22
	MCM7	-0.148207	0.072	0.129	1.07528e-25
	TRIO	-0.148221	0.15	0.213	1.43194e-19
	LINC01678	-0.148251	0.019	0.071	1.75036e-38
	KANSL1	-0.148346	0.27	0.335	1.99083e-16
	TCEA1	-0.148361	0.604	0.66	3.03916e-14
	MIA2	-0.14844	0.137	0.193	5.226e-18
	SOS2	-0.148509	0.141	0.206	2.18176e-21
	AC073111.4	-0.148649	0.081	0.132	3.2347e-21
	AC118549.1	-0.148741	0.08	0.135	4.22344e-23
	BLNK	-0.148807	0.344	0.412	8.72996e-16
	APRT	-0.148964	0.486	0.549	2.06864e-14
	MZT2A	-0.149365	0.236	0.296	4.90901e-15
	CBX3	-0.149414	0.322	0.388	2.0161e-15
	LAMC1	-0.149422	0.013	0.065	3.54487e-42
	LRPPRC	-0.149736	0.215	0.275	4.94554e-15
	NEK9	-0.150035	0.153	0.212	1.2286e-17
	RUFY3	-0.150128	0.098	0.157	8.63688e-23
	PIBF1	-0.150399	0.101	0.157	5.19392e-20
	TBC1D5	-0.150609	0.281	0.342	5.18756e-14
	SHPRH	-0.150714	0.115	0.169	2.53045e-18
	IRF2	-0.151009	0.208	0.269	2.87334e-16
	CFL2	-0.15112	0.074	0.133	5.99607e-25
	MFN1	-0.15146	0.094	0.153	3.33099e-23
	RPL35	-0.151485	0.998	0.999	2.10111e-78
	USP33	-0.151546	0.146	0.208	2.24417e-19
	ELOA	-0.151563	0.09	0.143	4.97247e-20
	NFKB1	-0.151903	0.449	0.535	9.37605e-24
	CPNE3	-0.151991	0.159	0.217	1.27349e-16
	HP1BP3	-0.152115	0.486	0.553	1.63946e-14
	CEP85L	-0.152368	0.085	0.142	3.40464e-23
	PAN3	-0.15254	0.183	0.243	2.36459e-16
	CNR2	-0.152633	0.135	0.194	3.44167e-19
	CHST11	-0.15287	0.129	0.183	1.12841e-16
	SON	-0.152885	0.801	0.86	3.02858e-25
	SFPQ	-0.152966	0.735	0.786	7.12739e-19
	AC012368.1	-0.153113	0.021	0.075	1.49347e-39
	RPS18	-0.153162	0.998	1	2.1605e-81
	FAM126A	-0.153348	0.11	0.164	6.05661e-18
	GNL3	-0.153485	0.13	0.194	8.42904e-22
	PECAM1	-0.153681	0.076	0.133	2.45015e-24
	PIK3CD	-0.15373	0.226	0.286	2.09718e-15
	RPS13	-0.15373	0.999	1	2.94058e-90
	LYPLAL1	-0.154144	0.097	0.148	9.64111e-18
	SF1	-0.154245	0.864	0.908	9.32174e-29
	KLHL5	-0.154311	0.124	0.179	6.21947e-18
	ZDHHC19	-0.154367	0.004	0.048	1.9881e-40
	FAM120B	-0.154413	0.178	0.244	1.10868e-20
	2001-03-01	-0.154424	0.455	0.533	1.11621e-18
	RPL34	-0.154615	0.999	1	1.39332e-132
	ELOB	-0.154792	0.406	0.497	8.01022e-22
	SP3	-0.154945	0.282	0.342	1.40678e-13
	DDX39B	-0.154968	0.324	0.397	1.56633e-18
	DDX3Y	-0.155216	0.145	0.206	1.33158e-18
	MIF	-0.155268	0.715	0.773	3.89637e-22
	DENR	-0.15537	0.227	0.29	1.22734e-16
	ITPKB	-0.155558	0.067	0.125	1.429e-27
	MEGF6	-0.155647	0.008	0.061	1.2106e-46
	AC120193.1	-0.155726	0.094	0.145	1.8623e-18
	RPL8	-0.155768	0.999	1	1.39562e-84
	FAM177B	-0.156158	0.02	0.068	1.01165e-34
	IRF2BPL	-0.156169	0.125	0.187	1.69977e-21
	KPNB1	-0.1562	0.388	0.458	4.00491e-17
	FIP1L1	-0.156589	0.228	0.293	8.87798e-17
	SATB1-AS1	-0.156653	0.009	0.059	1.5545e-43
	CTCF	-0.156825	0.205	0.271	5.05181e-19
	CNOT8	-0.156924	0.201	0.265	6.76488e-18
	CCND3	-0.156937	0.377	0.435	6.73396e-12
	LINC00494	-0.157039	0.046	0.105	2.05669e-33
	YLPM1	-0.15708	0.197	0.252	1.89508e-13
	MSI2	-0.157684	0.127	0.191	1.59095e-22
	ARHGEF1	-0.157766	0.504	0.581	1.47233e-18
	HNRNPL	-0.158172	0.544	0.636	1.00267e-22
	TNKS2	-0.158359	0.296	0.365	1.9259e-17
	NUDT3	-0.158394	0.23	0.294	6.55648e-18
	LY75	-0.158423	0.16	0.223	1.15658e-19
	TCERG1	-0.158578	0.257	0.324	6.27927e-17
	FBXO33	-0.158899	0.178	0.241	3.48578e-18
	LSM10	-0.159047	0.224	0.285	6.46725e-16
	RABEP1	-0.159201	0.288	0.347	4.18114e-14
	CCT8	-0.159294	0.21	0.272	6.87012e-17
	RBM17	-0.159342	0.328	0.398	1.46835e-16
	SCN3A	-0.159693	0.01	0.062	1.02569e-43
	SPPL2B	-0.159985	0.127	0.19	4.86436e-22
	ANKHD1	-0.160024	0.282	0.35	8.20833e-17
	WDR74	-0.160218	0.234	0.294	1.44633e-14
	HNRNPA1	-0.160305	0.939	0.961	2.24208e-43
	ATXN2L	-0.160415	0.336	0.41	2.83323e-18
	BOD1L1	-0.160596	0.462	0.534	5.34363e-17
	ZNF101	-0.160691	0.057	0.114	8.46462e-30
	HIST2H2AC	-0.160807	0.179	0.237	5.93154e-17
	CD53	-0.160994	0.501	0.582	7.85267e-20
	TPK1	-0.161049	0.069	0.126	4.79037e-26
	TRAPPC5	-0.161123	0.264	0.329	2.75255e-17
	TAF15	-0.161489	0.38	0.453	1.3424e-17
	EIF3M	-0.161655	0.385	0.454	3.38968e-16
	TAF4B	-0.161974	0.081	0.143	1.7926e-27
	TGFBR2	-0.162078	0.424	0.487	3.83447e-14
	INTS6	-0.162122	0.156	0.218	1.38131e-19
	DBNDD1	-0.162225	0.033	0.083	2.24189e-30
	PWP1	-0.162292	0.251	0.325	2.95795e-20
	ZNF800	-0.162318	0.362	0.435	5.67541e-18
	RPL27	-0.162642	0.99	0.995	9.14738e-62
	DPYD	-0.162717	0.084	0.146	1.26651e-26
	C1QBP	-0.163098	0.274	0.34	2.12861e-16
	SNRK	-0.163338	0.161	0.23	2.97736e-23
	GTF2I	-0.163408	0.268	0.338	1.34171e-19
	PRCP	-0.163452	0.122	0.178	5.67343e-20
	PCBP1	-0.163765	0.697	0.77	6.9688e-25
	EIF1AY	-0.164028	0.059	0.109	1.80729e-23
	MAPK1	-0.164129	0.202	0.27	1.68676e-20
	VCL	-0.164423	0.057	0.119	7.46419e-33
	THOC3	-0.164505	0.097	0.153	7.13877e-22
	BRD7	-0.164506	0.275	0.339	1.82124e-15
	NFKBID	-0.164749	0.291	0.357	1.92123e-14
	MMP17	-0.164815	0.035	0.089	1.39605e-33
	DDHD1	-0.165152	0.196	0.267	6.87103e-22
	RPL6	-0.165706	0.997	0.998	1.23724e-82
	MFNG	-0.165771	0.125	0.189	5.0722e-24
	SRRM1	-0.165926	0.645	0.715	1.67146e-22
	TASOR2	-0.166075	0.134	0.193	7.59032e-20
	EPC2	-0.166182	0.192	0.258	9.69238e-21
	MBD2	-0.166295	0.313	0.385	3.47288e-18
	RPL35A	-0.166426	0.998	1	8.24495e-109
	METTL8	-0.166542	0.066	0.127	8.4111e-30
	AC044849.1	-0.166624	0.11	0.158	1.92166e-15
	ACYP2	-0.167219	0.125	0.192	1.11023e-25
	MOB3B	-0.167584	0.053	0.116	1.40495e-35
	SYNE1	-0.167722	0.145	0.207	2.62605e-20
	ZBED5	-0.168018	0.162	0.225	3.80672e-20
	AIMP1	-0.168094	0.24	0.31	5.41207e-20
	TFAM	-0.168116	0.188	0.257	1.40354e-21
	THAP12	-0.168294	0.154	0.214	5.28821e-20
	TAF1D	-0.168399	0.499	0.573	2.29224e-18
	CWF19L2	-0.168492	0.208	0.273	6.23602e-19
	PCMTD2	-0.168709	0.077	0.135	1.63517e-26
	PDCD10	-0.168876	0.168	0.229	2.55836e-19
	GRK5	-0.169278	0.093	0.156	4.56048e-27
	RPS24	-0.169281	0.999	1	2.26733e-90
	RAB11FIP2	-0.169396	0.141	0.203	2.21656e-21
	RAPGEF2	-0.169611	0.082	0.142	2.02673e-26
	INO80	-0.169752	0.18	0.243	1.65236e-19
	GKAP1	-0.169815	0.085	0.147	7.45316e-28
	SMARCE1	-0.169833	0.316	0.391	1.84501e-21
	STIM2	-0.170282	0.294	0.36	6.50491e-17
	KAT6B	-0.170354	0.242	0.309	2.39306e-18
	RB1CC1	-0.170931	0.233	0.304	6.3126e-20
	RAP1GDS1	-0.170948	0.203	0.274	6.51806e-22
	TENT2	-0.171353	0.189	0.26	9.16495e-24
	USP3	-0.171666	0.344	0.428	3.37667e-23
	C12orf75	-0.172075	0.045	0.095	8.33117e-27
	TRIM44	-0.172124	0.266	0.337	3.17266e-20
	CYB5A	-0.172271	0.077	0.14	1.29848e-29
	VPS13C	-0.17234	0.497	0.572	1.19469e-20
	HNRNPD	-0.172389	0.456	0.542	6.34815e-25
	UBTF	-0.172425	0.242	0.313	4.78158e-21
	GSAP	-0.172616	0.218	0.29	4.40255e-22
	SLC15A4	-0.172619	0.081	0.145	7.91149e-30
	OSBPL10	-0.17271	0.215	0.286	3.46221e-21
	WAC	-0.172796	0.343	0.42	7.79188e-21
	DNM2	-0.172859	0.24	0.306	3.47147e-19
	CTSH	-0.173015	0.342	0.426	2.97955e-24
	ZNF638	-0.173632	0.271	0.35	2.22359e-23
	TTC32	-0.173767	0.088	0.153	1.0034e-28
	MAP3K1	-0.173788	0.398	0.473	3.04954e-20
	EAPP	-0.173822	0.3	0.377	1.78273e-21
	PSMA1	-0.173849	0.216	0.286	1.39149e-21
	CASD1	-0.174156	0.079	0.141	1.20462e-29
	ATP5ME	-0.174672	0.392	0.489	1.53214e-28
	DENND2D	-0.174851	0.047	0.111	1.46312e-38
	BEND5	-0.174949	0.055	0.117	2.70856e-34
	PRR7	-0.17503	0.075	0.147	1.43717e-36
	PABPN1	-0.175269	0.509	0.605	4.35717e-25
	ETFB	-0.175518	0.15	0.224	5.4744e-28
	LST1	-0.17564	0.051	0.108	3.44116e-31
	THRAP3	-0.175657	0.445	0.517	7.24722e-19
	SRP72	-0.17576	0.281	0.347	1.37766e-17
	HIVEP2	-0.175958	0.055	0.123	6.22882e-39
	AC103591.3	-0.176393	0.097	0.144	9.59355e-16
	EAF2	-0.176393	0.264	0.33	2.22948e-17
	EIF4B	-0.176399	0.737	0.79	5.55644e-27
	MCUB	-0.176488	0.277	0.351	4.70742e-22
	RIC1	-0.176705	0.283	0.363	1.20109e-23
	PSMB8-AS1	-0.17671	0.17	0.239	9.3494e-23
	NSMCE1	-0.177305	0.095	0.159	9.97582e-28
	VPS51	-0.177398	0.322	0.404	1.45141e-24
	NFKB2	-0.177675	0.299	0.396	1.44939e-27
	BICD2	-0.177751	0.124	0.187	1.25899e-23
	IRS2	-0.177873	0.095	0.161	7.20686e-28
	DENND11	-0.178114	0.139	0.204	2.51914e-24
	HSD17B11	-0.178153	0.185	0.254	9.34205e-23
	ZBTB20	-0.178287	0.287	0.36	7.8463e-21
	AL121603.2	-0.178427	0.038	0.1	2.03037e-40
	AL121944.1	-0.178462	0.067	0.123	6.78951e-27
	RPS19	-0.178535	0.999	1	1.03353e-122
	ARHGEF7	-0.178793	0.166	0.232	1.10921e-22
	IFNAR1	-0.178799	0.284	0.359	4.65912e-21
	KPNA4	-0.178952	0.276	0.356	7.70084e-25
	PATJ	-0.179053	0.022	0.084	1.21354e-48
	TPST1	-0.179132	0.039	0.099	9.96109e-38
	DEGS1	-0.179648	0.196	0.27	5.35732e-24
	CD96	-0.179782	0.037	0.094	9.85404e-36
	YPEL2	-0.179833	0.113	0.174	4.95784e-24
	SEC62	-0.179895	0.579	0.661	5.64617e-27
	AKAP9	-0.179924	0.388	0.458	2.50311e-17
	NSA2	-0.179989	0.548	0.622	6.66705e-22
	R3HDM4	-0.180059	0.349	0.439	1.8768e-27
	PIM1	-0.180129	0.08	0.141	1.1806e-26
	NOL7	-0.180275	0.355	0.435	3.59058e-22
	HHEX	-0.180544	0.299	0.365	2.34943e-17
	NUP88	-0.181188	0.188	0.263	3.112e-25
	PUM2	-0.181298	0.276	0.358	5.83641e-25
	WDR43	-0.181618	0.235	0.314	2.45926e-25
	BCL2L11	-0.181655	0.156	0.215	2.34812e-18
	BTG2	-0.182035	0.676	0.727	5.09532e-15
	SMCHD1	-0.182343	0.781	0.848	2.09338e-36
	AC008105.3	-0.182571	0.105	0.175	1.29535e-30
	GALNT2	-0.182687	0.117	0.189	3.24179e-29
	NPEPPS	-0.18292	0.289	0.366	1.91833e-22
	TMEM87B	-0.183261	0.105	0.176	2.45543e-31
	WASHC1	-0.183345	0.24	0.313	4.62451e-24
	ATP5PB	-0.183367	0.228	0.304	9.32961e-25
	DOCK8	-0.183551	0.375	0.45	7.09105e-22
[truncated: 525 more rows]
