# Supplementary material for: Age-associated B cells predict impaired humoral immunity after COVID-19 vaccination in patients receiving immune checkpoint blockade
Source: Nat Commun. 2023 Jun 27;14:3292. doi: 10.1038/s41467-023-38810-0 (PMC10299999; doi:10.1038/s41467-023-38810-0)
Supplement: Supplementary file 7 — Source Data [file 41467_2023_38810_MOESM7_ESM.xlsx]

## Sheet: Fig. 3c
	Sample	B cells	ABCs
	HC
	HC1	20.2837	1.82
	HC3	11.0935	1.53
	HC4	20.2138	2.84
	HC5	7.76347	2.62
	HC8	9.16841	3.45
	HC9	16.852	2.39
	HC10	8.43007	2.58
	HC13	5.64822	2.88
	HC14	12.6	4.42
	HC15	14.3	7.1
	IEI
	PID1	2.27706	19
	PID2	9.82794	4.42
	PID4	4.18994	5.52
	PID5	18.3035	1.86
	PID9	8.55683	12.6
	PID10	7.47261	7.7
	PID11	2.34309	4.06
	LRBA	1.57788	6.93
	PID6	1.856	19.3
	ICB
	ICB2	2.94	8.62
	ICB5	4.58	11
	ICB6	3.3	10.6
	ICB7	22.9	7.17
	ICB8	0.8	31.9
	ICB9	11.2	7.21
	ICB10	12.4	3.2
	ICB11	6.21	9.57
	ICB13	29.4	6.25
	ICB17	11	8.99
	ICB18	11.6	3.07
	ICB20	13.6	11.7
	ICB21	3.03	8.73
	ICB22	8.55	5.48
	ICB23	4.68	4.98
	ICB25	13.6	3.72
	ICB27	2.84	19.5
	ICB32	1.5	22.6
	ICB35	10.9	9.47

## Sheet: Fig. 3d
	Sample	NT50 D0	NT50 D8	NT50 D21	NT50 D105
	HC
	HC1	4	5790	1994	328
	HC3	34	2498	1334	116
	HC4	4	6038	5184	272
	HC5	54	3916	2114	334
	HC8	4	5314	2864	320
	HC9	4	3556	1692
	HC10	12	918	844
	HC13	84	7368	5054
	HC14	94	4818	2954	710
	HC15	4	4296	4196	124
	IEI
	PID1		4	4	4
	PID2	1098	3420	3074	556
	PID4	4	4	4	4
	PID5	18	3856	2084	392
	PID9	4	2310	1640	504
	PID10	4	900	1040	302
	PID11	4	60	138	30
	LRBA	4	4	4
	PID6	4	4		4
	ICB
	ICB2	4	3518	1636	306
	ICB5	4	1019	300
	ICB6	4	1344	554	138
	ICB7	4	728	824	30
	ICB8	4	4	4	4
	ICB9	4	326	212	52
	ICB10	4	5663	4736
	ICB11	4	368	276	42
	ICB13	4	460	440	150
	ICB17	4	2272	2488	514
	ICB18	4	1378	1602	150
	ICB20	4	984	669.8	48
	ICB21	4	10	256.4	4
	ICB22	4	1508	2100	382
	ICB23	4	430	813.2	328
	ICB25	4	26	835.2	132
	ICB27	4	256	351	20
	ICB32	4	4
	ICB35	4	1428	464	70

## Sheet: Fig. 3e
	Sample	ABCs	NT50 D8	NT50 D21	NT50 D105
	HC
	HC1	1.82	5790	1994	328
	HC3	1.53	2498	1334	116
	HC4	2.84	6038	5184	272
	HC5	2.62	3916	2114	334
	HC8	3.45	5314	2864	320
	HC9	2.39	3556	1692
	HC10	2.58	918	844
	HC13	2.88	7368	5054
	HC14	4.42	4818	2954	710
	HC15	7.1	4296	4196	124
	IEI
	PID1	19	4	4	4
	PID2	4.42	3420	3074	556
	PID4	5.52	4	4	4
	PID5	1.86	3856	2084	392
	PID9	12.6	2310	1640	504
	PID10	7.7	900	1040	302
	PID11	4.06	60	138	30
	LRBA	6.93	4	4
	PID6	19.3	4		4
	ICB
	ICB2	8.62	3518	1636	306
	ICB5	11	1019	300
	ICB6	10.6	1344	554	138
	ICB7	7.17	728	824	30
	ICB8	31.9	4	4	4
	ICB9	7.21	326	212	52
	ICB10	3.2	5663	4736
	ICB11	9.57	368	276	42
	ICB13	6.25	460	440	150
	ICB17	8.99	2272	2488	514
	ICB18	3.07	1378	1602	150
	ICB20	11.7	984	669.8	48
	ICB21	8.73	10	256.4	4
	ICB22	5.48	1508	2100	382
	ICB23	4.98	430	813.2	328
	ICB25	3.72	26	835.2	132
	ICB27	19.5	256	351	20
	ICB32	22.6	4
	ICB35	9.47	1428	464	70

## Sheet: Fig. 3f
	Sample	Above	Below
	HC
	HC1	1.82
	HC3	1.53
	HC4	2.84
	HC5	2.62
	HC8	3.45
	HC9
	HC10
	HC13
	HC14	4.42
	HC15	7.1
	IEI
	PID1		19
	PID2	4.42
	PID4		5.52
	PID5	1.86
	PID9	12.6
	PID10	7.7
	PID11		4.06
	LRBA
	PID6		19.3
	ICB
	ICB2	8.62
	ICB5
	ICB6	10.6
	ICB7		7.17
	ICB8		31.9
	ICB9
	ICB10		7.21
	ICB11		9.57
	ICB13	6.25
	ICB17	8.99
	ICB18	3.07
	ICB20		11.7
	ICB21		8.73
	ICB22	5.48
	ICB23	4.98
	ICB25	3.72
	ICB27		19.5
	ICB32
	ICB35		9.47

## Sheet: Supp. Fig. 6
	Sample	IL-1b	IL-12	IFNa
	HC
	HC1	10.9632	87.1879	0.5158
	HC3	28.0821	100.322	1.66101
	HC4	4.69012	0.75	0.844192
	HC5
	HC8	12.7806	189.967	0.88173
	HC9	1	118.554	1.18209
	HC10	1	96.2779	0.159397
	HC13	1	535.814	0.1
	HC14	3.46028	0.75	1.03375
	HC15	7.62809	304.305	1.93324
	IEI
	PID1	12.8577	617.658	1.10087
	PID2	13.66	0.75	1.99922
	PID4
	PID5
	PID9
	PID10	14.3635	342.636	1.31353
	PID11	5.92128	62.0078	0.1
	LRBA	18.8777	544.488	0.722204
	PID6
	ICB
	ICB2	24.3854	1141.54	0.577286
	ICB5	134.774	12516.8	0.1
	ICB6	14.7744	752.15	0.872642
	ICB7	9.43424	17.1398	0.966619
	ICB8	10.3697	200.598	0.134253
	ICB9	3.27127	536.095	0.281931
	ICB10
	ICB11	16.2013	1482.01	0.630987
	ICB13	7.09504	396.8	0.308781
	ICB17	40.8572	4215.62	1.20827
	ICB18
	ICB20	7.28867	57.1723	0.684688
	ICB21	51.4641	4906.86	0.469884
	ICB22	1.67383	0.75	0.268505
	ICB23	2.84683	85.8008	0.402758
	ICB25	13.0584	1911.64	1.12772
	ICB27	2.51751	0.75	0.563861
	ICB32	31.4123	5792.84	0.993469
	ICB35	6.41919	408.383	0.751815

## Sheet: Supp. Fig. 7b
	Sample	N	S	RBD
	HC
	HC1	109	5758	1629.5
	HC3	119	7327	1516
	HC4	104	9327	3231
	HC5	100	6176	1482
	HC8	106.5	4366	1276
	HC9	111.5	4994.5	1140.5
	HC10	110.5	2708	824
	HC13	108.5	10622	4078.5
	HC14	104	6766	2544
	HC15	101	5358	1591
	IEI
	PID1	105	145.5	79.5
	PID2	163	6009	2790
	PID4	97.5	92.5	73
	PID5	109	7238	1121
	PID9	103	2941.5	852
	PID10	116.5	4612.5	1066.5
	PID11	109	1611	488.5
	LRBA	105.5	127	103
	PID6
	ICB
	ICB2	102	4722.5	1151
	ICB5	106.5	2556	528.5
	ICB6	187.5	3397	1203
	ICB7	108	5352.5	1281
	ICB8	110	538	201
	ICB9	112	1723	456.5
	ICB10	114	13552.5	6116
	ICB11	106.5	2042	443.5
	ICB13	110	3028	766.5
	ICB17	109	8521	3346
	ICB18	100	4052.5	1432
	ICB20	110.5	3768	1054.5
	ICB21	129	2168.5	593
	ICB22	105	8371.5	2189
	ICB23	105.5	3260	1068
	ICB25	107	3434.5	1367
	ICB27	115	1303	322
	ICB32	130	8569	2532.5
	ICB35	121	3731	660

## Sheet: Supp. Fig. 7c
	Sample	NT50 D0	NT50 D8	NT50 D21	NT50 D105
	HC
	HC1	4	5790	1994	328
	HC3	34	2498	1334	116
	HC4	4	6038	5184	272
	HC5	54	3916	2114	334
	HC8	4	5314	2864	320
	HC9	4	3556	1692
	HC10	12	918	844
	HC13	84	7368	5054
	HC14	94	4818	2954	710
	HC15	4	4296	4196	124
	IEI
	PID1		4	4	4
	PID2	1098	3420	3074	556
	PID4	4	4	4	4
	PID5	18	3856	2084	392
	PID9	4	2310	1640	504
	PID10	4	900	1040	302
	PID11	4	60	138	30
	LRBA	4	4	4
	PID6	4	4		4
	ICB
	ICB2	4	3518	1636	306
	ICB5	4	1019	300
	ICB6	4	1344	554	138
	ICB7	4	728	824	30
	ICB8	4	4	4	4
	ICB9	4	326	212	52
	ICB10	4	5663	4736
	ICB11	4	368	276	42
	ICB13	4	460	440	150
	ICB17	4	2272	2488	514
	ICB18	4	1378	1602	150
	ICB20	4	984	669.8	48
	ICB21	4	10	256.4	4
	ICB22	4	1508	2100	382
	ICB23	4	430	813.2	328
	ICB25	4	26	835.2	132
	ICB27	4	256	351	20
	ICB32	4	4
	ICB35	4	1428	464	70

## Sheet: Supp. Fig. 8a
	Sample	ABCs	NT50 D8	NT50 D21	NT50 D105	Sex
	HC
	HC1	1.82	5790	1994	328	M
	HC3	1.53	2498	1334	116	F
	HC4	2.84	6038	5184	272	M
	HC5	2.62	3916	2114	334	M
	HC8	3.45	5314	2864	320	M
	HC9	2.39	3556	1692		F
	HC10	2.58	918	844		M
	HC13	2.88	7368	5054		M
	HC14	4.42	4818	2954	710	F
	HC15	7.1	4296	4196	124	F
	IEI
	PID1	19	4	4	4	F
	PID2	4.42	3420	3074	556	M
	PID4	5.52	4	4	4	M
	PID5	1.86	3856	2084	392	F
	PID9	12.6	2310	1640	504	F
	PID10	7.7	900	1040	302	F
	PID11	4.06	60	138	30	M
	LRBA	6.93	4	4		F
	PID6	19.3	4		4	M
	ICB
	ICB2	8.62	3518	1636	306	M
	ICB5	11	1019	300		M
	ICB6	10.6	1344	554	138	M
	ICB7	7.17	728	824	30	F
	ICB8	31.9	4	4	4	M
	ICB9	7.21	326	212	52	F
	ICB10	3.2	5663	4736		M
	ICB11	9.57	368	276	42	M
	ICB13	6.25	460	440	150	F
	ICB17	8.99	2272	2488	514	M
	ICB18	3.07	1378	1602	150	M
	ICB20	11.7	984	669.8	48	M
	ICB21	8.73	10	256.4	4	M
	ICB22	5.48	1508	2100	382	M
	ICB23	4.98	430	813.2	328	M
	ICB25	3.72	26	835.2	132	M
	ICB27	19.5	256	351	20	F
	ICB32	22.6	4			M
	ICB35	9.47	1428	464	70	F

## Sheet: Supp. Fig. 8b
	Sample	ABCs	NT50 D8	NT50 D21	NT50 D105
	HC
	HC1	1.82	5790	1994	328
	HC3	1.53	2498	1334	116
	HC4	2.84	6038	5184	272
	HC5	2.62	3916	2114	334
	HC8	3.45	5314	2864	320
	HC9	2.39	3556	1692
	HC10	2.58	918	844
	HC13	2.88	7368	5054
	HC14	4.42	4818	2954	710
	HC15	7.1	4296	4196	124
	IEI
	PID1
	PID2	4.42	3420	3074	556
	PID4	5.52	4	4	4
	PID5	1.86	3856	2084	392
	PID9
	PID10
	PID11	4.06	60	138	30
	LRBA	6.93	4	4
	PID6
	ICB
	ICB2
	ICB5
	ICB6
	ICB7	7.17	728	824	30
	ICB8
	ICB9	7.21	326	212	52
	ICB10	3.2	5663	4736
	ICB11
	ICB13	6.25	460	440	150
	ICB17
	ICB18	3.07	1378	1602	150
	ICB20
	ICB21
	ICB22	5.48	1508	2100	382
	ICB23	4.98	430	813.2	328
	ICB25	3.72	26	835.2	132
	ICB27
	ICB32
	ICB35

## Sheet: Supp. Fig. 8c
	Sample	ABCs	NT50 D8	NT50 D21	NT50 D105
	HC
	HC1	1.82	5790	1994	328
	HC3	1.53	2498	1334	116
	HC4	2.84	6038	5184	272
	HC5	2.62	3916	2114	334
	HC8	3.45	5314	2864	320
	HC9	2.39	3556	1692
	HC10	2.58	918	844
	HC13	2.88	7368	5054
	HC14	4.42	4818	2954	710
	HC15	7.1	4296	4196	124
	IEI
	PID1
	PID2	4.42	3420	3074	556
	PID4
	PID5	1.86	3856	2084	392
	PID9	12.6	2310	1640	504
	PID10	7.7	900	1040	302
	PID11
	LRBA
	PID6
	ICB
	ICB2
	ICB5
	ICB6
	ICB7
	ICB8
	ICB9	7.21	326	212	52
	ICB10	3.2	5663	4736
	ICB11	9.57	368	276	42
	ICB13
	ICB17	8.99	2272	2488	514
	ICB18	3.07	1378	1602	150
	ICB20	11.7	984	669.8	48
	ICB21
	ICB22	5.48	1508	2100	382
	ICB23
	ICB25	3.72	26	835.2	132
	ICB27
	ICB32
	ICB35	9.47	1428	464	70

[truncated: 17 more sheets: Fig. 4b, Fig. 4c, Fig. 4d, Fig. 4g, Supp. Fig. 9b, Supp. Fig. 9c, Supp. Fig. 10a, Supp. Fig. 10b, Supp. Fig. 10c, Supp. Fig. 10d, Supp. Fig. 11b, Supp. Fig. 11c, Supp. Fig. 11d, Supp. Fig. 11e, Fig. 5d, Fig. 5e, Supp. Fig. 12b]
